# Supplementary material for: trans-Bis{1-[2-(2,6-diisopropyl­anilino)phenyl]-3-isopropyl­imidazolin-2-ylidenyl-κC 2}diiodidopalladium(II) benzene disolvate
Source: Acta Crystallogr Sect E Struct Rep Online. 2011 May 7;67(Pt 6):m668. doi: 10.1107/S1600536811015431 (PMC3120432; doi:10.1107/S1600536811015431)
Supplement: Supplementary file 1 [file e-67-0m668-sup1.cif]

##############################################################################
#                                                                            #
# This CIF contains the data in a paper accepted for publication in          #
# Acta Crystallographica Section E. It conforms to the requirements of       #
# Notes for Authors for Acta Crystallographica Section E, and has been       #
# peer reviewed under the auspices of the IUCr Commission on Journals.       #
#                                                                            #
# Full details of the Crystallographic Information File format               #
# are given in the paper "The Crystallographic Information File (CIF):       #
# a New Standard Archive File for Crystallography" by S. R. Hall, F. H.      #
# Allen and I. D. Brown [Acta Cryst. (1991), A47, 655-685].                  #
#                                                                            #
# The current version of the core CIF dictionary is obtainable from          #
# ftp://ftp.iucr.org/pub/cif_core.dic.                                       #
#                                                                            #
# Software is freely available for graphical display of the structure(s)     #
# in this CIF. For information consult the CIF software page                 #
# http://www.iucr.org/resources/cif/software.                                #
#                                                                            #
# This file may be used for bona fide research purposes within the           #
# scientific community so long as proper attribution is given to the journal # 
# article from which it was obtained.                                        #
#                                                                            #
##############################################################################
data_I
_audit_creation_method     SHELXL-97
_chemical_name_systematic
;
<i>trans</i>-Bis{1-[2-(2,6-diisopropylanilino)phenyl]-3-
isopropylimidazolin-2-ylidenyl-\k<i>C</i>^2^}diiodidopalladium(II)
benzene disolvate
;
_chemical_name_common     ?
_chemical_formula_moiety     'C48 H62 I2 N6 Pd, 2(C6 H6)'
_chemical_formula_sum     'C60 H74 I2 N6 Pd'
_chemical_formula_iupac     '[Pd I2 (C24 H31 N3)2], 2C6 H6'
_chemical_formula_weight     1239.45
_chemical_melting_point     ?
_symmetry_cell_setting     triclinic
_symmetry_space_group_name_H-M     'P -1'
_symmetry_space_group_name_Hall     '-P 1'
loop_
    _symmetry_equiv_pos_as_xyz
    'x, y, z'
    '-x, -y, -z'
_cell_length_a     8.998(4)
_cell_length_b     12.000(5)
_cell_length_c     13.839(6)
_cell_angle_alpha     81.572(8)
_cell_angle_beta     78.819(9)
_cell_angle_gamma     76.411(8)
_cell_volume     1417.0(10)
_cell_formula_units_Z     1
_cell_measurement_reflns_used     580
_cell_measurement_theta_min     2.362
_cell_measurement_theta_max     23.404
_cell_measurement_temperature     150(2)
_exptl_crystal_description     block
_exptl_crystal_colour     yellow
_exptl_crystal_size_max     0.16
_exptl_crystal_size_mid     0.11
_exptl_crystal_size_min     0.06
_exptl_crystal_density_diffrn     1.452
_exptl_crystal_density_meas     ?
_exptl_crystal_density_method     'not measured'
_exptl_crystal_F_000     628
_exptl_absorpt_coefficient_mu     1.459
_exptl_absorpt_correction_type     multi-scan
_exptl_absorpt_process_details     '(SADABS; Bruker, 1998)'
_exptl_absorpt_correction_T_min     0.338
_exptl_absorpt_correction_T_max     0.831
_exptl_special_details
;
;
_diffrn_ambient_temperature     150(2)
_diffrn_radiation_type     MoK\a
_diffrn_radiation_wavelength     0.71073
_diffrn_radiation_source     'fine-focus sealed tube'
_diffrn_radiation_monochromator     graphite
_diffrn_measurement_device_type     'Bruker APEX 2000 CCD area-detector'
_diffrn_measurement_method     '\f and \w'
_diffrn_detector_area_resol_mean     ?
_diffrn_reflns_number     11207
_diffrn_reflns_av_R_equivalents     0.1060
_diffrn_reflns_av_sigmaI/netI     0.1597
_diffrn_reflns_theta_min     1.76
_diffrn_reflns_theta_max     26.00
_diffrn_reflns_theta_full     26.00
_diffrn_measured_fraction_theta_max     0.988
_diffrn_measured_fraction_theta_full     0.988
_diffrn_reflns_limit_h_min     -11
_diffrn_reflns_limit_h_max     11
_diffrn_reflns_limit_k_min     -14
_diffrn_reflns_limit_k_max     14
_diffrn_reflns_limit_l_min     -17
_diffrn_reflns_limit_l_max     17
_diffrn_standards_number     0
_diffrn_standards_interval_count     ?
_diffrn_standards_interval_time     ?
_diffrn_standards_decay_%     ?
_refine_special_details
;
Refinement of <i>F</i>^2^ against ALL reflections. The weighted <i>R</i>-factor
<i>wR</i> and goodness of fit <i>S</i> are based on <i>F</i>^2^, conventional
<i>R</i>-factors <i>R</i> are based on <i>F</i>, with <i>F</i> set to zero for
negative <i>F</i>^2^. The threshold expression of <i>F</i>^2^ >
\s(<i>F</i>^2^) is used only for calculating <i>R</i>-factors(gt) <i>etc</i>.
and is not relevant to the choice of reflections for refinement.
<i>R</i>-factors based on <i>F</i>^2^ are statistically about twice as large
as those based on <i>F</i>, and <i>R</i>- factors based on ALL data will be
even larger.
;
_reflns_number_total     5500
_reflns_number_gt     3317
_reflns_threshold_expression     I>2\s(I)
_refine_ls_structure_factor_coef     Fsqd
_refine_ls_matrix_type     full
_refine_ls_R_factor_all     0.1086
_refine_ls_R_factor_gt     0.0631
_refine_ls_wR_factor_gt     0.1126
_refine_ls_wR_factor_ref     0.1277
_refine_ls_goodness_of_fit_ref     0.875
_refine_ls_restrained_S_all     0.875
_refine_ls_number_reflns     5500
_refine_ls_number_parameters     319
_refine_ls_number_restraints     0
_refine_ls_hydrogen_treatment     constr
_refine_ls_weighting_scheme     calc
_refine_ls_weighting_details
                 'calc w=1/[\s^2^(Fo^2^)+(0.0350P)^2^] where P=(Fo^2^+2Fc^2^)/3'
_atom_sites_solution_hydrogens     geom
_atom_sites_solution_primary     direct
_atom_sites_solution_secondary     difmap
_refine_ls_shift/su_max     0.001
_refine_ls_shift/su_mean     0.000
_refine_diff_density_max     0.922
_refine_diff_density_min     -1.270
_refine_ls_extinction_method     none
_refine_ls_extinction_coef     ?
loop_
    _atom_type_symbol
    _atom_type_description
    _atom_type_scat_dispersion_real
    _atom_type_scat_dispersion_imag
    _atom_type_scat_source
    'C' 'C' 0.0033 0.0016
                         'International Tables Vol C Tables 4.2.6.8 and 6.1.1.4'
    'H' 'H' 0.0000 0.0000
                         'International Tables Vol C Tables 4.2.6.8 and 6.1.1.4'
    'N' 'N' 0.0061 0.0033
                         'International Tables Vol C Tables 4.2.6.8 and 6.1.1.4'
    'Pd' 'Pd' -0.9988 1.0072
                         'International Tables Vol C Tables 4.2.6.8 and 6.1.1.4'
    'I' 'I' -0.4742 1.8119
                         'International Tables Vol C Tables 4.2.6.8 and 6.1.1.4'
_computing_data_collection     'SMART (Bruker, 2001)'
_computing_cell_refinement     'SAINT (Bruker, 2000)'
_computing_data_reduction
                            'SAINT (Bruker, 2000) and SHELXTL (Sheldrick, 2008)'
_computing_structure_solution     'SHELXS97 (Sheldrick, 2008)'
_computing_structure_refinement     'SHELXL97 (Sheldrick, 2008)'
_computing_molecular_graphics     'SHELXTL (Sheldrick, 2008)'
_computing_publication_material     'SHELXTL (Sheldrick, 2008)'
loop_
    _atom_site_type_symbol
    _atom_site_label
    _atom_site_fract_x
    _atom_site_fract_y
    _atom_site_fract_z
    _atom_site_U_iso_or_equiv
    _atom_site_adp_type
    _atom_site_calc_flag
    _atom_site_refinement_flags
    _atom_site_occupancy
    _atom_site_symmetry_multiplicity
    _atom_site_disorder_assembly
    _atom_site_disorder_group
    Pd Pd1 1.0000 0.0000 0.0000 0.0245(2) Uani d S 1 2 . .
    I I1 1.08790(6) 0.17737(4) 0.03915(4) 0.03773(18) Uani d . 1 1 . .
    N N1 0.7871(6) 0.1906(5) 0.3084(4) 0.0291(14) Uani d . 1 1 . .
    H H1 0.7552 0.2298 0.2546 0.035 Uiso calc R 1 1 . .
    N N2 0.7258(6) 0.0747(5) 0.1601(4) 0.0245(13) Uani d . 1 1 . .
    N N3 0.6700(6) 0.1348(5) 0.0142(4) 0.0292(14) Uani d . 1 1 . .
    C C1 0.7838(7) 0.0734(5) 0.0618(5) 0.0262(16) Uani d . 1 1 . .
    C C2 0.5403(8) 0.1765(6) 0.0799(5) 0.0382(19) Uani d . 1 1 . .
    H H2 0.4453 0.2227 0.0639 0.046 Uiso calc R 1 1 . .
    C C3 0.5740(7) 0.1388(6) 0.1722(5) 0.0296(17) Uani d . 1 1 . .
    H H3 0.5071 0.1533 0.2332 0.036 Uiso calc R 1 1 . .
    C C4 0.8000(7) 0.0118(6) 0.2392(5) 0.0275(16) Uani d . 1 1 . .
    C C5 0.8455(8) -0.1079(6) 0.2430(5) 0.0305(17) Uani d . 1 1 . .
    H H5 0.8274 -0.1468 0.1927 0.037 Uiso calc R 1 1 . .
    C C6 0.9170(8) -0.1699(6) 0.3198(5) 0.0338(18) Uani d . 1 1 . .
    H H6 0.9530 -0.2510 0.3204 0.041 Uiso calc R 1 1 . .
    C C7 0.9359(8) -0.1155(6) 0.3943(5) 0.0370(19) Uani d . 1 1 . .
    H H7 0.9790 -0.1591 0.4491 0.044 Uiso calc R 1 1 . .
    C C8 0.8928(8) 0.0033(6) 0.3907(5) 0.0319(17) Uani d . 1 1 . .
    H H8 0.9082 0.0398 0.4433 0.038 Uiso calc R 1 1 . .
    C C9 0.8277(7) 0.0710(6) 0.3129(5) 0.0265(16) Uani d . 1 1 . .
    C C10 0.6882(8) 0.1564(6) -0.0949(5) 0.0354(19) Uani d . 1 1 . .
    H H10 0.7875 0.1056 -0.1231 0.043 Uiso calc R 1 1 . .
    C C11 0.6985(10) 0.2798(7) -0.1303(6) 0.059(3) Uani d . 1 1 . .
    H H11A 0.5979 0.3307 -0.1104 0.088 Uiso calc R 1 1 . .
    H H11B 0.7263 0.2885 -0.2026 0.088 Uiso calc R 1 1 . .
    H H11C 0.7778 0.3002 -0.1008 0.088 Uiso calc R 1 1 . .
    C C12 0.5553(11) 0.1221(9) -0.1295(6) 0.071(3) Uani d . 1 1 . .
    H H12A 0.5662 0.0382 -0.1172 0.107 Uiso calc R 1 1 . .
    H H12B 0.5585 0.1460 -0.2006 0.107 Uiso calc R 1 1 . .
    H H12C 0.4561 0.1599 -0.0930 0.107 Uiso calc R 1 1 . .
    C C13 0.7948(8) 0.2525(6) 0.3867(5) 0.0264(16) Uani d . 1 1 . .
    C C14 0.6834(8) 0.2513(6) 0.4726(5) 0.0293(17) Uani d . 1 1 . .
    C C15 0.6914(8) 0.3156(6) 0.5452(5) 0.0370(19) Uani d . 1 1 . .
    H H15 0.6181 0.3148 0.6047 0.044 Uiso calc R 1 1 . .
    C C16 0.8014(9) 0.3811(6) 0.5353(6) 0.043(2) Uani d . 1 1 . .
    H H16 0.8035 0.4250 0.5866 0.052 Uiso calc R 1 1 . .
    C C17 0.9087(9) 0.3814(6) 0.4490(6) 0.041(2) Uani d . 1 1 . .
    H H17 0.9838 0.4273 0.4415 0.049 Uiso calc R 1 1 . .
    C C18 0.9109(8) 0.3185(6) 0.3745(5) 0.0308(17) Uani d . 1 1 . .
    C C19 0.5504(9) 0.1905(6) 0.4850(5) 0.039(2) Uani d . 1 1 . .
    H H19 0.5708 0.1432 0.4282 0.047 Uiso calc R 1 1 . .
    C C20 0.5396(10) 0.1076(7) 0.5800(6) 0.060(3) Uani d . 1 1 . .
    H H20A 0.6394 0.0533 0.5819 0.090 Uiso calc R 1 1 . .
    H H20B 0.4587 0.0649 0.5814 0.090 Uiso calc R 1 1 . .
    H H20C 0.5139 0.1514 0.6376 0.090 Uiso calc R 1 1 . .
    C C21 0.3993(9) 0.2773(7) 0.4780(6) 0.057(2) Uani d . 1 1 . .
    H H21A 0.3738 0.3240 0.5338 0.086 Uiso calc R 1 1 . .
    H H21B 0.3162 0.2366 0.4799 0.086 Uiso calc R 1 1 . .
    H H21C 0.4103 0.3276 0.4156 0.086 Uiso calc R 1 1 . .
    C C22 1.0365(8) 0.3122(7) 0.2834(6) 0.042(2) Uani d . 1 1 . .
    H H22 0.9868 0.3124 0.2247 0.051 Uiso calc R 1 1 . .
    C C23 1.1199(9) 0.4138(7) 0.2635(6) 0.057(2) Uani d . 1 1 . .
    H H23A 1.0434 0.4866 0.2581 0.086 Uiso calc R 1 1 . .
    H H23B 1.1940 0.4070 0.2015 0.086 Uiso calc R 1 1 . .
    H H23C 1.1752 0.4124 0.3182 0.086 Uiso calc R 1 1 . .
    C C24 1.1573(9) 0.1988(7) 0.2928(6) 0.053(2) Uani d . 1 1 . .
    H H24A 1.2033 0.1944 0.3523 0.079 Uiso calc R 1 1 . .
    H H24B 1.2388 0.1961 0.2342 0.079 Uiso calc R 1 1 . .
    H H24C 1.1071 0.1336 0.2978 0.079 Uiso calc R 1 1 . .
    C C25 0.5767(11) 0.4395(7) 0.2054(8) 0.060(3) Uani d . 1 1 . .
    H H25 0.5044 0.3906 0.2232 0.072 Uiso calc R 1 1 . .
    C C26 0.6599(13) 0.4465(9) 0.1094(8) 0.078(3) Uani d . 1 1 . .
    H H26 0.6473 0.4008 0.0623 0.093 Uiso calc R 1 1 . .
    C C27 0.7615(12) 0.5211(9) 0.0835(8) 0.079(3) Uani d . 1 1 . .
    H H27 0.8176 0.5285 0.0181 0.095 Uiso calc R 1 1 . .
    C C28 0.7792(12) 0.5832(8) 0.1533(9) 0.071(3) Uani d . 1 1 . .
    H H28 0.8497 0.6335 0.1365 0.085 Uiso calc R 1 1 . .
    C C29 0.6973(12) 0.5746(8) 0.2475(8) 0.071(3) Uani d . 1 1 . .
    H H29 0.7099 0.6198 0.2950 0.085 Uiso calc R 1 1 . .
    C C30 0.5984(10) 0.5019(7) 0.2729(7) 0.056(3) Uani d . 1 1 . .
    H H30 0.5439 0.4948 0.3388 0.067 Uiso calc R 1 1 . .
loop_
    _atom_site_aniso_label
    _atom_site_aniso_U_11
    _atom_site_aniso_U_22
    _atom_site_aniso_U_33
    _atom_site_aniso_U_12
    _atom_site_aniso_U_13
    _atom_site_aniso_U_23
    Pd1 0.0217(4) 0.0279(4) 0.0209(4) -0.0004(3) -0.0016(3) -0.0040(3)
    I1 0.0378(3) 0.0405(3) 0.0365(3) -0.0119(2) 0.0001(2) -0.0124(2)
    N1 0.036(4) 0.024(3) 0.025(3) 0.003(3) -0.016(3) 0.003(3)
    N2 0.019(3) 0.035(3) 0.018(3) -0.002(3) -0.002(2) -0.008(3)
    N3 0.021(3) 0.033(3) 0.030(4) 0.005(3) -0.009(3) -0.003(3)
    C1 0.026(4) 0.025(4) 0.028(4) -0.006(3) -0.003(3) -0.004(3)
    C2 0.024(4) 0.049(5) 0.037(5) 0.003(4) -0.004(4) -0.008(4)
    C3 0.019(4) 0.041(4) 0.026(4) 0.000(3) -0.002(3) -0.003(3)
    C4 0.020(4) 0.040(4) 0.020(4) -0.007(3) -0.002(3) 0.003(3)
    C5 0.034(4) 0.035(4) 0.027(4) -0.013(3) -0.005(3) -0.006(3)
    C6 0.035(4) 0.029(4) 0.032(5) -0.003(3) 0.002(4) -0.005(4)
    C7 0.044(5) 0.036(5) 0.029(4) -0.006(4) -0.010(4) 0.003(4)
    C8 0.031(4) 0.035(4) 0.029(4) 0.000(3) -0.009(3) -0.011(4)
    C9 0.026(4) 0.029(4) 0.020(4) -0.002(3) 0.002(3) -0.001(3)
    C10 0.040(5) 0.045(5) 0.013(4) 0.006(4) -0.005(3) 0.000(3)
    C11 0.074(7) 0.061(6) 0.033(5) 0.004(5) -0.013(5) 0.001(4)
    C12 0.086(8) 0.103(8) 0.033(5) -0.019(6) -0.024(5) -0.015(5)
    C13 0.029(4) 0.023(4) 0.029(4) -0.002(3) -0.015(3) -0.005(3)
    C14 0.028(4) 0.029(4) 0.032(4) -0.003(3) -0.002(3) -0.011(3)
    C15 0.039(5) 0.037(5) 0.032(5) -0.003(4) 0.000(4) -0.009(4)
    C16 0.055(5) 0.027(4) 0.045(5) 0.002(4) -0.008(4) -0.015(4)
    C17 0.035(5) 0.034(4) 0.052(6) -0.003(4) -0.009(4) -0.005(4)
    C18 0.032(4) 0.032(4) 0.026(4) 0.002(3) -0.011(3) -0.002(3)
    C19 0.052(5) 0.047(5) 0.020(4) -0.015(4) -0.002(4) -0.012(4)
    C20 0.063(6) 0.070(7) 0.047(6) -0.026(5) -0.003(5) 0.004(5)
    C21 0.042(5) 0.075(7) 0.057(6) -0.013(5) -0.016(5) -0.003(5)
    C22 0.036(5) 0.062(6) 0.034(5) -0.017(4) -0.011(4) -0.003(4)
    C23 0.047(5) 0.065(6) 0.062(6) -0.024(5) -0.005(5) 0.001(5)
    C24 0.031(5) 0.070(6) 0.051(6) 0.004(4) -0.001(4) -0.020(5)
    C25 0.063(6) 0.041(6) 0.069(7) 0.004(5) -0.014(6) -0.002(5)
    C26 0.094(9) 0.064(7) 0.075(8) -0.001(6) -0.019(7) -0.025(6)
    C27 0.075(8) 0.077(8) 0.065(8) -0.003(6) 0.016(6) 0.000(6)
    C28 0.078(8) 0.053(7) 0.082(8) -0.023(6) -0.019(7) 0.018(6)
    C29 0.084(8) 0.050(6) 0.073(8) 0.000(6) -0.023(6) 0.002(6)
    C30 0.058(6) 0.032(5) 0.062(7) 0.005(4) 0.002(5) 0.002(5)
_geom_special_details
;
All e.s.d.'s (except the e.s.d. in the dihedral angle between two l.s. planes)
are estimated using the full covariance matrix. The cell e.s.d.'s are taken
into account individually in the estimation of e.s.d.'s in distances, angles
and torsion angles; correlations between e.s.d.'s in cell parameters are only
used when they are defined by crystal symmetry. An approximate (isotropic)
treatment of cell e.s.d.'s is used for estimating e.s.d.'s involving l.s.
planes.
;
loop_
    _geom_bond_atom_site_label_1
    _geom_bond_atom_site_label_2
    _geom_bond_site_symmetry_2
    _geom_bond_distance
    _geom_bond_publ_flag
    Pd1 C1 . 2.016(6) ?
    Pd1 C1 2_755 2.016(6) ?
    Pd1 I1 2_755 2.5971(10) ?
    Pd1 I1 . 2.5971(10) ?
    N1 C9 . 1.390(8) ?
    N1 C13 . 1.421(8) ?
    N1 H1 . 0.8800 ?
    N2 C1 . 1.359(8) ?
    N2 C3 . 1.393(8) ?
    N2 C4 . 1.421(8) ?
    N3 C1 . 1.338(8) ?
    N3 C2 . 1.373(8) ?
    N3 C10 . 1.478(8) ?
    C2 C3 . 1.359(9) ?
    C2 H2 . 0.9500 ?
    C3 H3 . 0.9500 ?
    C4 C5 . 1.395(9) ?
    C4 C9 . 1.414(9) ?
    C5 C6 . 1.380(9) ?
    C5 H5 . 0.9500 ?
    C6 C7 . 1.355(9) ?
    C6 H6 . 0.9500 ?
    C7 C8 . 1.382(9) ?
    C7 H7 . 0.9500 ?
    C8 C9 . 1.389(9) ?
    C8 H8 . 0.9500 ?
    C10 C11 . 1.508(10) ?
    C10 C12 . 1.531(10) ?
    C10 H10 . 1.0000 ?
    C11 H11A . 0.9800 ?
    C11 H11B . 0.9800 ?
    C11 H11C . 0.9800 ?
    C12 H12A . 0.9800 ?
    C12 H12B . 0.9800 ?
    C12 H12C . 0.9800 ?
    C13 C14 . 1.399(9) ?
    C13 C18 . 1.425(9) ?
    C14 C15 . 1.375(9) ?
    C14 C19 . 1.513(9) ?
    C15 C16 . 1.377(9) ?
    C15 H15 . 0.9500 ?
    C16 C17 . 1.382(10) ?
    C16 H16 . 0.9500 ?
    C17 C18 . 1.359(9) ?
    C17 H17 . 0.9500 ?
    C18 C22 . 1.518(9) ?
    C19 C21 . 1.517(10) ?
    C19 C20 . 1.530(10) ?
    C19 H19 . 1.0000 ?
    C20 H20A . 0.9800 ?
    C20 H20B . 0.9800 ?
    C20 H20C . 0.9800 ?
    C21 H21A . 0.9800 ?
    C21 H21B . 0.9800 ?
    C21 H21C . 0.9800 ?
    C22 C24 . 1.536(10) ?
    C22 C23 . 1.542(10) ?
    C22 H22 . 1.0000 ?
    C23 H23A . 0.9800 ?
    C23 H23B . 0.9800 ?
    C23 H23C . 0.9800 ?
    C24 H24A . 0.9800 ?
    C24 H24B . 0.9800 ?
    C24 H24C . 0.9800 ?
    C25 C30 . 1.348(11) ?
    C25 C26 . 1.394(12) ?
    C25 H25 . 0.9500 ?
    C26 C27 . 1.389(13) ?
    C26 H26 . 0.9500 ?
    C27 C28 . 1.355(13) ?
    C27 H27 . 0.9500 ?
    C28 C29 . 1.371(12) ?
    C28 H28 . 0.9500 ?
    C29 C30 . 1.353(12) ?
    C29 H29 . 0.9500 ?
    C30 H30 . 0.9500 ?
loop_
    _geom_angle_atom_site_label_1
    _geom_angle_atom_site_label_2
    _geom_angle_atom_site_label_3
    _geom_angle_site_symmetry_1
    _geom_angle_site_symmetry_3
    _geom_angle
    _geom_angle_publ_flag
    C1 Pd1 C1 . 2_755 180.0(5) ?
    C1 Pd1 I1 . 2_755 92.78(18) ?
    C1 Pd1 I1 2_755 2_755 87.22(18) ?
    C1 Pd1 I1 . . 87.22(18) ?
    C1 Pd1 I1 2_755 . 92.78(18) ?
    I1 Pd1 I1 2_755 . 180.00(2) ?
    C9 N1 C13 . . 123.0(6) ?
    C9 N1 H1 . . 118.5 ?
    C13 N1 H1 . . 118.5 ?
    C1 N2 C3 . . 109.4(5) ?
    C1 N2 C4 . . 126.2(5) ?
    C3 N2 C4 . . 124.0(5) ?
    C1 N3 C2 . . 111.1(6) ?
    C1 N3 C10 . . 122.9(6) ?
    C2 N3 C10 . . 125.9(6) ?
    N3 C1 N2 . . 106.0(6) ?
    N3 C1 Pd1 . . 126.8(5) ?
    N2 C1 Pd1 . . 127.1(5) ?
    C3 C2 N3 . . 106.8(6) ?
    C3 C2 H2 . . 126.6 ?
    N3 C2 H2 . . 126.6 ?
    C2 C3 N2 . . 106.7(6) ?
    C2 C3 H3 . . 126.7 ?
    N2 C3 H3 . . 126.7 ?
    C5 C4 C9 . . 120.7(6) ?
    C5 C4 N2 . . 119.4(6) ?
    C9 C4 N2 . . 119.9(6) ?
    C6 C5 C4 . . 119.9(7) ?
    C6 C5 H5 . . 120.0 ?
    C4 C5 H5 . . 120.0 ?
    C7 C6 C5 . . 120.2(7) ?
    C7 C6 H6 . . 119.9 ?
    C5 C6 H6 . . 119.9 ?
    C6 C7 C8 . . 120.2(7) ?
    C6 C7 H7 . . 119.9 ?
    C8 C7 H7 . . 119.9 ?
    C7 C8 C9 . . 122.3(7) ?
    C7 C8 H8 . . 118.9 ?
    C9 C8 H8 . . 118.9 ?
    C8 C9 N1 . . 122.3(6) ?
    C8 C9 C4 . . 116.5(6) ?
    N1 C9 C4 . . 121.3(6) ?
    N3 C10 C11 . . 111.4(6) ?
    N3 C10 C12 . . 109.1(6) ?
    C11 C10 C12 . . 112.4(7) ?
    N3 C10 H10 . . 107.9 ?
    C11 C10 H10 . . 107.9 ?
    C12 C10 H10 . . 107.9 ?
    C10 C11 H11A . . 109.5 ?
    C10 C11 H11B . . 109.5 ?
    H11A C11 H11B . . 109.5 ?
    C10 C11 H11C . . 109.5 ?
    H11A C11 H11C . . 109.5 ?
    H11B C11 H11C . . 109.5 ?
    C10 C12 H12A . . 109.5 ?
    C10 C12 H12B . . 109.5 ?
    H12A C12 H12B . . 109.5 ?
    C10 C12 H12C . . 109.5 ?
    H12A C12 H12C . . 109.5 ?
    H12B C12 H12C . . 109.5 ?
    C14 C13 N1 . . 119.1(6) ?
    C14 C13 C18 . . 121.4(6) ?
    N1 C13 C18 . . 119.5(6) ?
    C15 C14 C13 . . 117.3(6) ?
    C15 C14 C19 . . 119.5(6) ?
    C13 C14 C19 . . 123.0(6) ?
    C14 C15 C16 . . 122.7(7) ?
    C14 C15 H15 . . 118.7 ?
    C16 C15 H15 . . 118.7 ?
    C15 C16 C17 . . 118.5(7) ?
    C15 C16 H16 . . 120.7 ?
    C17 C16 H16 . . 120.7 ?
    C18 C17 C16 . . 122.6(7) ?
    C18 C17 H17 . . 118.7 ?
    C16 C17 H17 . . 118.7 ?
    C17 C18 C13 . . 117.5(7) ?
    C17 C18 C22 . . 122.2(7) ?
    C13 C18 C22 . . 120.2(6) ?
    C14 C19 C21 . . 110.5(6) ?
    C14 C19 C20 . . 112.6(6) ?
    C21 C19 C20 . . 112.0(7) ?
    C14 C19 H19 . . 107.1 ?
    C21 C19 H19 . . 107.1 ?
    C20 C19 H19 . . 107.1 ?
    C19 C20 H20A . . 109.5 ?
    C19 C20 H20B . . 109.5 ?
    H20A C20 H20B . . 109.5 ?
    C19 C20 H20C . . 109.5 ?
    H20A C20 H20C . . 109.5 ?
    H20B C20 H20C . . 109.5 ?
    C19 C21 H21A . . 109.5 ?
    C19 C21 H21B . . 109.5 ?
    H21A C21 H21B . . 109.5 ?
    C19 C21 H21C . . 109.5 ?
    H21A C21 H21C . . 109.5 ?
    H21B C21 H21C . . 109.5 ?
    C18 C22 C24 . . 110.1(6) ?
    C18 C22 C23 . . 113.9(7) ?
    C24 C22 C23 . . 108.9(6) ?
    C18 C22 H22 . . 107.9 ?
    C24 C22 H22 . . 107.9 ?
    C23 C22 H22 . . 107.9 ?
    C22 C23 H23A . . 109.5 ?
    C22 C23 H23B . . 109.5 ?
    H23A C23 H23B . . 109.5 ?
    C22 C23 H23C . . 109.5 ?
    H23A C23 H23C . . 109.5 ?
    H23B C23 H23C . . 109.5 ?
    C22 C24 H24A . . 109.5 ?
    C22 C24 H24B . . 109.5 ?
    H24A C24 H24B . . 109.5 ?
    C22 C24 H24C . . 109.5 ?
    H24A C24 H24C . . 109.5 ?
    H24B C24 H24C . . 109.5 ?
    C30 C25 C26 . . 120.2(10) ?
    C30 C25 H25 . . 119.9 ?
    C26 C25 H25 . . 119.9 ?
    C27 C26 C25 . . 119.2(10) ?
    C27 C26 H26 . . 120.4 ?
    C25 C26 H26 . . 120.4 ?
    C28 C27 C26 . . 118.8(10) ?
    C28 C27 H27 . . 120.6 ?
    C26 C27 H27 . . 120.6 ?
    C27 C28 C29 . . 121.2(10) ?
    C27 C28 H28 . . 119.4 ?
    C29 C28 H28 . . 119.4 ?
    C30 C29 C28 . . 120.1(10) ?
    C30 C29 H29 . . 120.0 ?
    C28 C29 H29 . . 120.0 ?
    C25 C30 C29 . . 120.4(9) ?
    C25 C30 H30 . . 119.8 ?
    C29 C30 H30 . . 119.8 ?
loop_
    _geom_torsion_atom_site_label_1
    _geom_torsion_atom_site_label_2
    _geom_torsion_atom_site_label_3
    _geom_torsion_atom_site_label_4
    _geom_torsion_site_symmetry_1
    _geom_torsion_site_symmetry_2
    _geom_torsion_site_symmetry_3
    _geom_torsion_site_symmetry_4
    _geom_torsion
    _geom_torsion_publ_flag
    C2 N3 C1 N2 . . . . 0.5(8) ?
    C10 N3 C1 N2 . . . . 178.5(6) ?
    C2 N3 C1 Pd1 . . . . -177.1(5) ?
    C10 N3 C1 Pd1 . . . . 0.9(9) ?
    C3 N2 C1 N3 . . . . -0.4(7) ?
    C4 N2 C1 N3 . . . . 173.8(6) ?
    C3 N2 C1 Pd1 . . . . 177.2(5) ?
    C4 N2 C1 Pd1 . . . . -8.6(9) ?
    I1 Pd1 C1 N3 2_755 . . . -81.1(6) ?
    I1 Pd1 C1 N3 . . . . 98.9(6) ?
    I1 Pd1 C1 N2 2_755 . . . 101.8(5) ?
    I1 Pd1 C1 N2 . . . . -78.2(5) ?
    C1 N3 C2 C3 . . . . -0.5(8) ?
    C10 N3 C2 C3 . . . . -178.4(6) ?
    N3 C2 C3 N2 . . . . 0.3(8) ?
    C1 N2 C3 C2 . . . . 0.0(8) ?
    C4 N2 C3 C2 . . . . -174.2(6) ?
    C1 N2 C4 C5 . . . . -57.2(9) ?
    C3 N2 C4 C5 . . . . 116.1(7) ?
    C1 N2 C4 C9 . . . . 122.4(7) ?
    C3 N2 C4 C9 . . . . -64.3(8) ?
    C9 C4 C5 C6 . . . . 0.7(10) ?
    N2 C4 C5 C6 . . . . -179.7(6) ?
    C4 C5 C6 C7 . . . . 3.4(10) ?
    C5 C6 C7 C8 . . . . -4.1(10) ?
    C6 C7 C8 C9 . . . . 0.7(11) ?
    C7 C8 C9 N1 . . . . -178.7(6) ?
    C7 C8 C9 C4 . . . . 3.2(10) ?
    C13 N1 C9 C8 . . . . -6.2(10) ?
    C13 N1 C9 C4 . . . . 171.8(6) ?
    C5 C4 C9 C8 . . . . -3.9(9) ?
    N2 C4 C9 C8 . . . . 176.5(6) ?
    C5 C4 C9 N1 . . . . 178.0(6) ?
    N2 C4 C9 N1 . . . . -1.6(9) ?
    C1 N3 C10 C11 . . . . -107.3(8) ?
    C2 N3 C10 C11 . . . . 70.3(9) ?
    C1 N3 C10 C12 . . . . 128.0(7) ?
    C2 N3 C10 C12 . . . . -54.3(9) ?
    C9 N1 C13 C14 . . . . -73.6(8) ?
    C9 N1 C13 C18 . . . . 109.2(7) ?
    N1 C13 C14 C15 . . . . -177.7(6) ?
    C18 C13 C14 C15 . . . . -0.6(10) ?
    N1 C13 C14 C19 . . . . -2.4(10) ?
    C18 C13 C14 C19 . . . . 174.7(7) ?
    C13 C14 C15 C16 . . . . 1.1(11) ?
    C19 C14 C15 C16 . . . . -174.3(7) ?
    C14 C15 C16 C17 . . . . -0.5(12) ?
    C15 C16 C17 C18 . . . . -0.9(12) ?
    C16 C17 C18 C13 . . . . 1.4(11) ?
    C16 C17 C18 C22 . . . . -175.2(7) ?
    C14 C13 C18 C17 . . . . -0.6(10) ?
    N1 C13 C18 C17 . . . . 176.4(6) ?
    C14 C13 C18 C22 . . . . 176.0(7) ?
    N1 C13 C18 C22 . . . . -6.9(10) ?
    C15 C14 C19 C21 . . . . 68.8(9) ?
    C13 C14 C19 C21 . . . . -106.4(8) ?
    C15 C14 C19 C20 . . . . -57.4(9) ?
    C13 C14 C19 C20 . . . . 127.4(7) ?
    C17 C18 C22 C24 . . . . 100.7(8) ?
    C13 C18 C22 C24 . . . . -75.9(8) ?
    C17 C18 C22 C23 . . . . -22.0(10) ?
    C13 C18 C22 C23 . . . . 161.5(7) ?
    C30 C25 C26 C27 . . . . -2.0(14) ?
    C25 C26 C27 C28 . . . . 1.4(16) ?
    C26 C27 C28 C29 . . . . -1.0(16) ?
    C27 C28 C29 C30 . . . . 1.1(15) ?
    C26 C25 C30 C29 . . . . 2.1(14) ?
    C28 C29 C30 C25 . . . . -1.6(14) ?
data_global
_journal_date_recd_electronic     2011-04-17
_journal_date_accepted     2011-04-24
_journal_name_full     'Acta Crystallographica, Section E'
_journal_year     2011
_journal_volume     67
_journal_issue      6
_journal_page_first     m668
_journal_page_last     m668
_journal_paper_category     QM
_journal_coeditor_code     PV2410
_publ_contact_author_name     'Warren B. Cross'
_publ_contact_author_address
;
Department of Chemistry
University of Leicester
University Road
Leicester, LE1 7RH, UK
;
_publ_contact_author_email     'wbc2@le.ac.uk'
_publ_contact_author_fax     '+44(0)116 252 3789'
_publ_contact_author_phone     '+44(0)116 252 2126'
_publ_section_title
;\
<i>trans</i>-Bis{1-[2-(2,6-diisopropylanilino)phenyl]-3-\
isopropylimidazolin-2-ylidenyl-\k<i>C</i>^2^}diiodidopalladium(II)
benzene disolvate
;
loop_
    _publ_author_name
    _publ_author_address
    'Daly, Christopher G.'
;
Department of Chemistry
University of Leicester
University Road
Leicester LE1 7RH
England
;
    'Singh, Kuldip'
;
Department of Chemistry
University of Leicester
University Road
Leicester LE1 7RH
England
;
    'Cross, Warren B.'
;
Department of Chemistry
University of Leicester
University Road
Leicester LE1 7RH
England
;
