# Supplementary material for: trans-Bis{1-[2-(2,6-diisopropyl­anilino)phenyl]-3-isopropyl­imidazolin-2-ylidenyl-κC 2}diiodidopalladium(II) benzene disolvate
Source: Acta Crystallogr Sect E Struct Rep Online. 2011 May 7;67(Pt 6):m668. doi: 10.1107/S1600536811015431 (PMC3120432; doi:10.1107/S1600536811015431)
Supplement: Supplementary file 2 [file e-67-0m668-Isup2.hkl]

# 
# h,k,l, Fc-squared, Fo-squared, sigma(Fo-squared) and status flag 
# 
data_I
_shelx_title ' 10047 in P-1' 
_shelx_refln_list_code          4 
_shelx_F_calc_maximum      198.90 
_exptl_crystal_F_000       628.00 
_reflns_d_resolution_high  0.8107 
 
loop_ 
 _symmetry_equiv_pos_as_xyz 
 'x, y, z' 
 '-x, -y, -z' 
 
_cell_length_a     8.9984 
_cell_length_b    12.0003 
_cell_length_c    13.8394 
_cell_angle_alpha  81.572 
_cell_angle_beta   78.819 
_cell_angle_gamma  76.411 
 
_shelx_F_squared_multiplier     1.000 
 
loop_ 
 _refln_index_h 
 _refln_index_k 
 _refln_index_l 
 _refln_F_squared_calc 
 _refln_F_squared_meas 
 _refln_F_squared_sigma 
 _refln_observed_status 
   1   0   0    11876.66    10578.31   1142.45 o 
   2   0   0     1378.82     1336.76     90.37 o 
   3   0   0       11.30       -1.30     18.23 o 
   4   0   0      136.63      153.01     35.09 o 
   5   0   0      722.87      761.30     76.92 o 
   6   0   0      870.56      895.16     93.88 o 
   7   0   0      107.15      128.26     42.00 o 
   8   0   0      186.68      147.06     86.80 o 
   9   0   0      813.54      850.20    226.10 o 
  10   0   0      993.69     1118.62    268.42 o 
 -10   1   0        0.18       19.83     97.85 o 
  -9   1   0       57.39       38.35    112.39 o 
  -8   1   0       28.89       -5.29     81.98 o 
  -7   1   0      665.44      764.98     95.03 o 
  -6   1   0      173.51       98.43    131.69 o 
  -5   1   0       68.07       70.84     41.58 o 
  -4   1   0     5432.89     5809.25    197.71 o 
  -3   1   0     7974.46     8167.29    375.18 o 
  -2   1   0    34961.85    34447.82    673.04 o 
  -1   1   0     3028.66     3450.72     89.99 o 
   0   1   0    12886.74    14876.56    272.38 o 
   1   1   0    10503.25    11661.67    735.83 o 
   2   1   0     3999.47     4153.06    123.08 o 
   3   1   0     8323.01     8273.97    172.61 o 
   4   1   0     1423.90     1668.07    137.30 o 
   5   1   0       64.55       64.59     26.87 o 
   6   1   0        5.38       -0.89     26.09 o 
   7   1   0     1958.70     2068.64    222.96 o 
   8   1   0      289.89      389.96    114.23 o 
   9   1   0      811.42      908.75    184.31 o 
  10   1   0     1019.85     1204.56    277.67 o 
  -9   2   0      112.23      138.84    113.71 o 
  -8   2   0       82.22      157.35    115.04 o 
  -7   2   0       61.06       30.67     47.42 o 
  -6   2   0     1702.44     1763.44    141.35 o 
  -5   2   0     3989.25     4163.92    195.75 o 
  -4   2   0    11636.04    11621.83    285.13 o 
  -3   2   0     9071.99     8909.80    223.97 o 
  -2   2   0    11643.20    11789.21    228.16 o 
  -1   2   0       20.03       44.25     37.05 o 
   0   2   0      799.17      801.73     48.03 o 
   1   2   0        5.46       15.83     11.40 o 
   2   2   0    12910.71    12555.91    505.76 o 
   3   2   0     3714.91     3673.91    190.69 o 
   4   2   0      381.22      401.40     45.46 o 
   5   2   0     4395.85     4885.24    181.60 o 
   6   2   0     2094.62     1899.54    345.11 o 
   7   2   0     4530.32     4236.16    304.36 o 
   8   2   0     2825.08     2840.56    275.42 o 
   9   2   0     1027.60     1034.86    178.60 o 
  10   2   0      455.15      434.30    126.27 o 
  -9   3   0       87.04       72.72    227.43 o 
  -8   3   0      787.54      965.51    178.60 o 
  -7   3   0     1642.66     1871.87    241.46 o 
  -6   3   0     3096.72     3590.06    317.24 o 
  -5   3   0     2998.42     3167.52    186.65 o 
  -4   3   0     3786.25     3775.63    176.36 o 
  -3   3   0      222.39      270.06     40.67 o 
  -2   3   0       16.40        9.32     44.57 o 
  -1   3   0       35.17       56.34     38.95 o 
   0   3   0     9031.07     9313.39    359.85 o 
   1   3   0      917.07      842.18     57.73 o 
   2   3   0      734.98      740.09     50.46 o 
   3   3   0     8381.46     8467.12    205.51 o 
   4   3   0     3242.40     3033.27    190.74 o 
   5   3   0     7297.51     8483.09    534.08 o 
   6   3   0     5015.26     4286.36    268.99 o 
   7   3   0     1410.22     1295.13    179.55 o 
   8   3   0      814.55      757.45    152.27 o 
   9   3   0        3.79       17.61     65.87 o 
  10   3   0        0.48       44.27     89.25 o 
  -9   4   0      879.38      259.16    206.27 o 
  -8   4   0     1563.80     1612.75    546.75 o 
  -7   4   0     1898.89     1711.33    232.84 o 
  -6   4   0     1385.12     1499.46    207.36 o 
  -5   4   0     1045.15      856.77    148.83 o 
  -4   4   0      280.25      291.86     82.66 o 
  -3   4   0        3.17      -25.24     39.36 o 
  -2   4   0     6806.97     6947.21    322.35 o 
  -1   4   0     3021.94     3518.14    216.03 o 
   0   4   0      273.93      391.81     48.78 o 
   1   4   0     9241.17     5209.81   2912.07 o 
   2   4   0    12029.33    11966.29    369.62 o 
   3   4   0     7426.83     6711.05    243.56 o 
   4   4   0    10570.71    10645.73    346.64 o 
   5   4   0     4129.78     4463.43    275.80 o 
   6   4   0      359.12      348.72     88.50 o 
   7   4   0       92.73       29.48     59.50 o 
   8   4   0       63.08       83.62     79.33 o 
   9   4   0      331.82      215.93     93.66 o 
  10   4   0       22.86       17.48     74.39 o 
  -9   5   0      930.99      441.63    329.24 o 
  -8   5   0      346.82      446.98    132.87 o 
  -7   5   0       43.84       23.67     87.93 o 
  -6   5   0       71.11       46.05     69.69 o 
  -5   5   0      170.82       74.52     60.90 o 
  -4   5   0      532.64      566.65    117.01 o 
  -3   5   0      683.12      648.69    123.19 o 
  -2   5   0       51.13      130.41     61.64 o 
  -1   5   0     3677.23     3575.88    161.62 o 
   0   5   0     6109.42     5975.75    306.23 o 
   1   5   0    15265.22    14760.97    317.68 o 
   2   5   0    11288.75    10564.27    406.29 o 
   3   5   0      698.43      521.24     90.76 o 
   4   5   0      983.45      886.49     58.29 o 
   5   5   0       32.03       14.60     37.68 o 
   6   5   0       87.40       64.73     50.88 o 
   7   5   0      723.44      641.30    165.94 o 
   8   5   0       41.97       53.74     62.65 o 
   9   5   0      104.20       32.43     56.32 o 
  10   5   0      165.72      126.52     88.58 o 
  -8   6   0        2.52       61.67     90.77 o 
  -7   6   0       34.45       29.18    111.07 o 
  -6   6   0      663.25      644.50    159.51 o 
  -5   6   0      263.64      313.61    110.67 o 
  -4   6   0      201.11      198.32     74.53 o 
  -3   6   0     1945.36     1933.73    346.43 o 
  -2   6   0     3822.95     3813.91    273.79 o 
  -1   6   0     6324.88     6643.03    319.15 o 
   0   6   0     7218.59     6596.80    615.80 o 
   1   6   0     4631.43     4675.40    203.14 o 
   2   6   0     8173.13     7403.79    240.07 o 
   3   6   0        2.92       19.32     24.46 o 
   4   6   0     1391.91     1338.24     84.74 o 
   5   6   0      616.51      530.75    169.25 o 
   6   6   0       86.65       76.21     43.67 o 
   7   6   0       31.76       20.28     53.81 o 
   8   6   0      221.83      214.03     92.56 o 
   9   6   0      994.86     1132.72    197.01 o 
  10   6   0      635.36      694.47    169.25 o 
  -8   7   0       54.54       45.86    117.12 o 
  -7   7   0        1.05      -45.62    107.10 o 
  -6   7   0      204.07      231.52    110.41 o 
  -5   7   0      259.57      290.94    117.28 o 
  -4   7   0     1567.99     1398.67    197.11 o 
  -3   7   0     4843.89     4399.26    320.56 o 
  -2   7   0     5339.30     5068.04    339.21 o 
  -1   7   0     1903.10     1646.79    182.82 o 
   0   7   0     2179.29     2022.14    136.47 o 
   1   7   0       27.48       39.82     32.81 o 
   2   7   0      285.19      230.06     49.54 o 
   3   7   0       94.72      140.60     41.10 o 
   4   7   0     1036.88      904.77    134.92 o 
   5   7   0      126.39       52.74     53.69 o 
   6   7   0      310.97      371.88     88.46 o 
   7   7   0     1299.51     1448.08    198.61 o 
   8   7   0     1314.02     1026.16    376.18 o 
   9   7   0     1681.97     1568.92    237.48 o 
  10   7   0      622.71      843.44    193.72 o 
  -7   8   0       85.59       42.84     82.85 o 
  -6   8   0      989.07      580.38    221.48 o 
  -5   8   0     1888.33     2139.41    291.33 o 
  -4   8   0     1315.32     1181.90    251.23 o 
  -3   8   0     1485.01     1642.37    232.53 o 
  -2   8   0      710.53      706.84    142.56 o 
  -1   8   0        5.44       -5.44     56.28 o 
   0   8   0      519.81      658.54    118.49 o 
   1   8   0      657.70      636.95     86.54 o 
   2   8   0      332.87      320.57     64.65 o 
   3   8   0        0.23       11.32     27.95 o 
   4   8   0      283.44      287.40     81.49 o 
   5   8   0     1550.84     1279.45    168.90 o 
   6   8   0     2457.14     2133.02    223.39 o 
   7   8   0     2263.01     2502.13    270.89 o 
   8   8   0      918.70      900.30    169.59 o 
   9   8   0      295.83      309.11    123.47 o 
  10   8   0       57.94      -15.42     68.81 o 
  -6   9   0      858.88      726.38    168.69 o 
  -5   9   0      863.38      820.81    176.70 o 
  -4   9   0       71.60       88.24     80.23 o 
  -3   9   0        0.07        5.02     71.40 o 
  -2   9   0       28.74      -84.62     84.62 o 
  -1   9   0      391.40      370.12    110.67 o 
   0   9   0      298.49      276.43     96.90 o 
   1   9   0       96.55      151.93     61.92 o 
   2   9   0      870.03      977.55    110.10 o 
   3   9   0     2379.60     2351.53    179.65 o 
   4   9   0     2995.29     2603.33    244.91 o 
   5   9   0     1653.79     1616.05    191.85 o 
   6   9   0     1730.78     1740.81    214.60 o 
   7   9   0      579.91      506.79    128.46 o 
   8   9   0        6.88      -20.58     62.60 o 
   9   9   0       55.65       -6.16     57.08 o 
  -6  10   0       70.33      196.39    113.57 o 
  -5  10   0       51.26       33.89     68.32 o 
  -4  10   0       98.31      266.99    114.05 o 
  -3  10   0      750.75      784.82    171.52 o 
  -2  10   0        5.54       62.47     87.61 o 
  -1  10   0      425.48      359.54    111.49 o 
   0  10   0      911.75      740.04    136.06 o 
   1  10   0     1446.63     1509.07    261.14 o 
   2  10   0     1935.95     1962.14    201.17 o 
   3  10   0     2353.10     2371.52    273.70 o 
   4  10   0     1723.63     2053.79    242.59 o 
   5  10   0      398.62      400.55    121.05 o 
   6  10   0        0.82      -21.11     74.26 o 
   7  10   0      135.50       56.94    128.92 o 
   8  10   0       93.32      159.93    121.65 o 
   9  10   0      146.54      178.50     96.82 o 
  -5  11   0        8.02      101.49     72.46 o 
  -4  11   0        1.14       16.08     74.68 o 
  -3  11   0       35.13        5.45     65.06 o 
  -2  11   0      151.32       83.81     74.89 o 
  -1  11   0     1510.90     1345.39    214.95 o 
   0  11   0     1914.02     1698.81    218.16 o 
   1  11   0     1441.04     1721.27    219.14 o 
   2  11   0     1166.39     1219.47    214.86 o 
   3  11   0      216.38      235.36    121.65 o 
   4  11   0       41.59       81.01     69.11 o 
   5  11   0       14.67      115.04     86.02 o 
   6  11   0      239.90      224.71     97.31 o 
   7  11   0      248.40      285.67    109.50 o 
   8  11   0       74.70      155.23     97.52 o 
  -4  12   0      354.73      514.67    154.03 o 
  -3  12   0      468.28      607.16    155.09 o 
  -2  12   0      766.07      714.78    161.53 o 
  -1  12   0     1476.25     1019.71    194.37 o 
   0  12   0     1380.01     1228.91    198.61 o 
   1  12   0      193.14      207.50     96.05 o 
   2  12   0       28.51       44.02     72.42 o 
   3  12   0       89.49       95.20    103.14 o 
   4  12   0      290.00      409.90    171.89 o 
   5  12   0       40.86       38.58     72.70 o 
   6  12   0        2.45       -1.79     75.57 o 
   7  12   0       58.90      104.05     91.11 o 
  -2  13   0      265.04      398.81    132.52 o 
  -1  13   0      381.20      384.28    129.71 o 
   0  13   0       41.00       71.27     83.87 o 
   1  13   0        2.43       29.33     63.22 o 
   2  13   0      187.06      117.68    116.36 o 
   3  13   0      108.08        7.93     93.88 o 
   4  13   0        1.43      -52.89     80.66 o 
   5  13   0       37.39       39.67    112.39 o 
   6  13   0      295.86      360.82    195.69 o 
   0  14   0       44.51       90.33     79.71 o 
   1  14   0       30.04      -17.19     84.62 o 
   2  14   0        1.50      -17.19    113.71 o 
   3  14   0       84.29      334.53    150.74 o 
   4  14   0      282.30      325.27    177.18 o 
   5  14   0      607.74      695.50    232.71 o 
  -4 -14   1      258.22      523.61    190.40 o 
  -3 -14   1       35.86      158.67    134.87 o 
  -2 -14   1       12.94       60.82    130.90 o 
  -1 -14   1       69.17      154.70    142.80 o 
   0 -14   1       27.45       -9.82     75.48 o 
  -6 -13   1      273.17      341.00    116.32 o 
  -5 -13   1       57.11       44.96     93.88 o 
  -4 -13   1        2.57      -27.77     89.91 o 
  -3 -13   1       66.22      223.46    136.19 o 
  -2 -13   1       81.88       54.21    101.81 o 
  -1 -13   1       77.62       62.37     67.20 o 
   0 -13   1       50.40       92.90     70.53 o 
   1 -13   1      441.46      447.95    132.13 o 
   2 -13   1      381.64      373.17    121.05 o 
  -7 -12   1        8.41      -54.94     75.80 o 
  -6 -12   1      107.73      226.31    205.61 o 
  -5 -12   1       78.36       23.11     68.97 o 
  -4 -12   1        0.92       -9.26     95.20 o 
  -3 -12   1        7.14       64.79    104.46 o 
  -2 -12   1       66.70      167.92    134.87 o 
  -1 -12   1      164.09      133.42     79.09 o 
   0 -12   1      763.31      801.47    232.71 o 
   1 -12   1     1314.18     1024.98    188.03 o 
   2 -12   1      596.97      565.91    147.87 o 
   3 -12   1      101.58      109.27     90.68 o 
   4 -12   1      103.35       63.56    103.29 o 
  -8 -11   1        0.41      -94.54     94.54 o 
  -7 -11   1      186.38      184.45     84.15 o 
  -6 -11   1       88.35      112.63     82.55 o 
  -5 -11   1      121.38      209.44     96.77 o 
  -4 -11   1      212.62      260.56     99.21 o 
  -3 -11   1     1044.83     1200.60    275.03 o 
  -2 -11   1     1010.89     1364.22    188.04 o 
  -1 -11   1     1424.63     1834.73    231.36 o 
   0 -11   1      844.66      750.43    156.11 o 
   1 -11   1     1171.60     1281.68    194.54 o 
   2 -11   1      329.36      321.17    146.11 o 
   3 -11   1        9.69       -4.50     64.73 o 
   4 -11   1       16.89       -9.63     76.09 o 
   5 -11   1       13.92      110.87     95.15 o 
  -9 -10   1       50.78      177.90    110.56 o 
  -8 -10   1       45.94      105.27     90.22 o 
  -7 -10   1        0.96      -64.45     64.45 o 
  -6 -10   1       84.11      119.47     87.55 o 
  -5 -10   1      768.12      692.83    163.21 o 
  -4 -10   1     1572.59     1919.18    238.88 o 
  -3 -10   1     3256.27     3319.80    290.05 o 
  -2 -10   1     2274.26     2102.83    195.19 o 
  -1 -10   1     1066.87     1060.04    159.68 o 
   0 -10   1        2.65        2.46     63.79 o 
   1 -10   1        7.95      -20.33     67.35 o 
   2 -10   1       36.52       53.12     71.48 o 
   3 -10   1      102.60      130.68     93.50 o 
   4 -10   1        0.76      181.75    114.39 o 
   5 -10   1      114.53      105.13    158.01 o 
   6 -10   1      115.86      163.47    106.06 o 
  -9  -9   1        0.13      -10.84     58.61 o 
  -8  -9   1       43.59      -15.31     83.96 o 
  -7  -9   1      581.20      686.73    307.42 o 
  -6  -9   1     1410.54     1537.17    211.23 o 
  -5  -9   1     3726.59     3554.36    383.45 o 
  -4  -9   1     1743.94     1856.08    218.87 o 
  -3  -9   1     1838.75     1734.73    338.49 o 
  -2  -9   1       29.63        8.03     36.06 o 
  -1  -9   1      284.81      317.21     85.24 o 
   0  -9   1      676.53      719.33    149.41 o 
   1  -9   1      356.63      216.76     90.55 o 
   2  -9   1        1.23       27.20     81.08 o 
   3  -9   1       16.97       98.93     79.00 o 
   4  -9   1      282.24      295.96    128.74 o 
   5  -9   1     1102.76     1158.81    214.19 o 
   6  -9   1      830.94      676.64    165.35 o 
  -9  -8   1      399.84      518.18    171.89 o 
  -8  -8   1      956.92      833.77    175.86 o 
  -7  -8   1     2662.23     2569.34    276.98 o 
  -6  -8   1     1580.39     1535.16    193.22 o 
  -5  -8   1     1597.97     1597.52    197.87 o 
  -4  -8   1       37.18       14.17     51.26 o 
  -3  -8   1      178.25      201.69     51.88 o 
  -2  -8   1      565.98      306.42    248.47 o 
  -1  -8   1      561.06      606.20     81.29 o 
   0  -8   1      512.51      496.36     97.01 o 
   1  -8   1        0.63       -1.28     54.01 o 
   2  -8   1     2700.08     2567.54    249.34 o 
   3  -8   1     1972.49     1982.93    246.16 o 
   4  -8   1     1476.32     1497.35    229.93 o 
   5  -8   1     1322.46     1270.15    220.05 o 
   6  -8   1     1089.90      982.81    206.15 o 
   7  -8   1      188.73     1265.30   1463.06 o 
 -10  -7   1      299.77      417.01    139.10 o 
  -9  -7   1     1335.17     1326.70    220.57 o 
  -8  -7   1      784.23      659.93    147.46 o 
  -7  -7   1     1042.53     1106.63    177.01 o 
  -6  -7   1      421.31      395.66    103.47 o 
  -5  -7   1       22.55       42.74     50.09 o 
  -4  -7   1      659.88      702.71    122.47 o 
  -3  -7   1     1631.61     1590.87    115.96 o 
  -2  -7   1      153.59      155.85     44.13 o 
  -1  -7   1      134.99      155.14     42.76 o 
   0  -7   1     3959.69     4341.20    214.74 o 
   1  -7   1     2316.36     2140.57    207.77 o 
   2  -7   1     4314.32     3830.56    308.08 o 
   3  -7   1     3757.31     3503.53    318.94 o 
   4  -7   1     1566.50     1497.22    214.73 o 
   5  -7   1      574.73      610.44    154.70 o 
   6  -7   1      157.49       86.14     88.32 o 
   7  -7   1       22.91       -9.56     90.48 o 
   8  -7   1       99.04       70.83    104.59 o 
 -10  -6   1      438.66      530.72    158.67 o 
  -9  -6   1      668.28      589.05    156.62 o 
  -8  -6   1      203.24      149.75     78.77 o 
  -7  -6   1        0.64       30.04     58.69 o 
  -6  -6   1       79.54       16.18     49.52 o 
  -5  -6   1      713.26      546.93    104.61 o 
  -4  -6   1       80.84       75.52     85.28 o 
  -3  -6   1     1095.25     1155.94     86.00 o 
  -2  -6   1      755.03      630.76     70.51 o 
  -1  -6   1     4069.46     3525.65    168.45 o 
   0  -6   1    11455.84    11290.98    541.58 o 
   1  -6   1     7167.02     7889.37    250.90 o 
   2  -6   1     1619.09     2063.91    212.71 o 
   3  -6   1     1733.84     1680.16    271.06 o 
   4  -6   1       25.81       -3.23     61.52 o 
   5  -6   1       54.34       41.65     68.82 o 
   6  -6   1       16.74       74.89     76.76 o 
   7  -6   1       66.60       10.64     88.30 o 
   8  -6   1       78.53       67.43     91.83 o 
 -10  -5   1        7.10       62.89     58.22 o 
  -9  -5   1       42.88      -26.93     72.02 o 
  -8  -5   1       48.94       87.27     85.15 o 
  -7  -5   1      990.48     1180.42    179.79 o 
  -6  -5   1      126.55      148.35     66.82 o 
  -5  -5   1        0.03       -2.94     33.69 o 
  -4  -5   1      747.63      689.95    106.42 o 
  -3  -5   1     7368.44     7874.86    205.23 o 
  -2  -5   1    14109.64    14160.37    294.06 o 
  -1  -5   1     6329.63     6297.89    209.32 o 
   0  -5   1     6140.43     5784.92    207.23 o 
   1  -5   1     1219.71     1262.41     90.18 o 
   2  -5   1       17.20       67.74     48.19 o 
   3  -5   1      512.06      457.54    110.85 o 
   4  -5   1      361.47      334.79     97.94 o 
   5  -5   1       13.08       19.20     57.29 o 
   6  -5   1       95.74       99.29     92.56 o 
   7  -5   1      868.87      921.87    195.82 o 
   8  -5   1      133.17      162.58    111.00 o 
   9  -5   1      263.35      301.13    116.66 o 
 -10  -4   1       72.14       80.30     72.76 o 
  -9  -4   1      308.75      347.37    190.40 o 
  -8  -4   1        2.34       -8.62     52.88 o 
  -7  -4   1       20.37       24.74     60.32 o 
  -6  -4   1      997.32      837.56    142.12 o 
  -5  -4   1     5299.92     5044.34    297.04 o 
  -4  -4   1    10294.25    11657.21    497.82 o 
  -3  -4   1     7234.11     6997.13    140.53 o 
  -2  -4   1     7789.43     8656.84    212.23 o 
  -1  -4   1     7281.43     4753.40   1897.69 o 
   0  -4   1      347.44      340.59     48.75 o 
   1  -4   1      209.29      263.27     45.41 o 
   2  -4   1     1479.31     1482.69    148.36 o 
   3  -4   1       72.79       41.03     48.92 o 
   4  -4   1      457.00      548.40    124.29 o 
   5  -4   1      150.09      125.00     87.93 o 
   6  -4   1      803.83      919.60    167.01 o 
   7  -4   1     1571.70     1734.87    230.64 o 
   8  -4   1      929.26      926.15    185.85 o 
   9  -4   1      160.19      -18.51    133.55 o 
 -10  -3   1       16.58       61.69     77.33 o 
  -9  -3   1        0.68        5.80     53.81 o 
  -8  -3   1      973.06      933.24    160.71 o 
  -7  -3   1     3623.96     3732.45    303.99 o 
  -6  -3   1     4519.86     4404.11    303.20 o 
  -5  -3   1     8476.60     8781.07    398.08 o 
  -4  -3   1     6029.98     5764.89    520.96 o 
  -3  -3   1     1320.38     1176.92    225.44 o 
  -2  -3   1      928.13      981.28     93.23 o 
  -1  -3   1       44.98       93.46     23.37 o 
   0  -3   1    10497.08    10372.49    220.02 o 
   1  -3   1     2997.13     3466.38    122.94 o 
   2  -3   1     3063.67     3734.65    574.51 o 
   3  -3   1     1077.09     1072.63     73.30 o 
   4  -3   1     3384.30     3574.22    167.98 o 
   5  -3   1     3653.50     3294.79    182.97 o 
   6  -3   1     2355.42     2530.03    269.20 o 
   7  -3   1     1569.16     1919.04    241.12 o 
   8  -3   1      707.43      961.15    185.82 o 
   9  -3   1       11.48      226.10    298.83 o 
  10  -3   1       66.71      362.29    354.36 o 
 -10  -2   1      576.99      578.12    150.15 o 
  -9  -2   1      781.71      750.11    184.45 o 
  -8  -2   1      758.52      824.35    161.72 o 
  -7  -2   1     2869.40     2576.62    245.98 o 
  -6  -2   1     2328.76     2451.00    219.81 o 
  -5  -2   1     3308.29     3209.68    129.71 o 
  -4  -2   1     1558.93     1598.33     77.83 o 
  -3  -2   1      988.27      857.20     97.04 o 
  -2  -2   1     9385.67     9883.28    282.76 o 
  -1  -2   1     4057.48     4406.96    194.80 o 
   0  -2   1     2174.22     2206.57    110.89 o 
   1  -2   1      437.08      420.27     41.77 o 
   2  -2   1      276.54      380.87     50.59 o 
   3  -2   1    10312.00     9778.42    257.84 o 
   4  -2   1     8673.89     9039.26    256.57 o 
   5  -2   1     5207.54     5141.33    216.17 o 
   6  -2   1      982.94     1002.65    105.58 o 
   7  -2   1       37.33       28.58     60.82 o 
   8  -2   1       48.92       87.34     60.27 o 
   9  -2   1        0.97       26.44     87.27 o 
  10  -2   1        5.78       27.77    280.32 o 
 -10  -1   1     1192.12     1286.54    289.57 o 
  -9  -1   1     1978.48     2016.23    254.78 o 
  -8  -1   1     1139.22     1284.81    195.39 o 
  -7  -1   1      281.68      215.49     80.37 o 
  -6  -1   1        9.09       54.43     61.14 o 
  -5  -1   1       64.98      100.78     31.38 o 
  -4  -1   1      460.00      362.58     72.68 o 
  -3  -1   1      549.42      573.34     81.84 o 
  -2  -1   1     7883.07     8410.89    355.58 o 
  -1  -1   1     2056.73     2094.74     55.43 o 
   0  -1   1    21827.21    23421.16    273.89 o 
   1  -1   1    24139.95    25690.78    900.47 o 
   2  -1   1    39561.90    39478.49    939.27 o 
   3  -1   1     3699.21     3734.27    221.02 o 
   4  -1   1     1387.07     1212.97     92.05 o 
   5  -1   1      442.51      469.74     67.54 o 
   6  -1   1       97.32      160.04     70.13 o 
   7  -1   1      175.42      122.85     79.50 o 
   8  -1   1      355.97      493.20    190.40 o 
   9  -1   1        0.30       93.88    113.71 o 
  10  -1   1      126.09      261.80    152.06 o 
 -10   0   1      310.58      423.12    167.92 o 
  -9   0   1      707.22      789.38    219.49 o 
  -8   0   1       99.96       74.55     90.97 o 
  -7   0   1       28.61       20.16     49.30 o 
  -6   0   1      677.96      668.62    100.88 o 
  -5   0   1      840.72      852.61     83.38 o 
  -4   0   1     1631.01     1948.67    116.27 o 
  -3   0   1     3873.77     3905.08    143.48 o 
  -2   0   1     2366.70     2361.95     93.93 o 
  -1   0   1      140.69      220.37     22.86 o 
   1   0   1    21621.11     6811.14   6312.65 o 
   2   0   1     1341.65      968.41    374.17 o 
   3   0   1      640.25      181.84    297.50 o 
   4   0   1      335.04      216.27    161.57 o 
   5   0   1      208.67      222.23     44.43 o 
   6   0   1       30.99       59.33     79.74 o 
   7   0   1        1.55       14.10     57.24 o 
   8   0   1      132.54      142.04     89.04 o 
   9   0   1      317.40      286.93    141.48 o 
  10   0   1      349.83      469.40    175.86 o 
 -10   1   1       35.25      -13.22     99.17 o 
  -9   1   1       73.86       52.89    107.10 o 
  -8   1   1      462.00      476.01    161.31 o 
  -7   1   1      135.87      132.90     47.74 o 
  -6   1   1       67.16      112.65     41.08 o 
  -5   1   1      552.10      602.14     76.30 o 
  -4   1   1     4729.82     2362.63   1779.29 o 
  -3   1   1    15911.56    14515.76    699.31 o 
  -2   1   1     7200.95     7401.04    217.95 o 
  -1   1   1     4669.25     4892.29    357.78 o 
   0   1   1     1512.06     1570.61     59.16 o 
   1   1   1        5.98        5.02      7.76 o 
   2   1   1      241.13      277.10     31.23 o 
   3   1   1       54.19       45.93     21.15 o 
   4   1   1      642.73      787.05     69.46 o 
   5   1   1      557.30      550.25     62.94 o 
   6   1   1      747.33      807.88     88.74 o 
   7   1   1     1810.08     1616.13    178.63 o 
   8   1   1     2310.80     2241.95    341.80 o 
   9   1   1     1712.60     2003.58    254.09 o 
  10   1   1      824.77      966.56    241.97 o 
 -10   2   1       11.07      173.21    144.12 o 
  -9   2   1       15.71       93.88    113.71 o 
  -8   2   1        6.00      -55.53     75.37 o 
  -7   2   1      148.65       66.41    103.14 o 
  -6   2   1     2175.90     2358.60    177.89 o 
  -5   2   1     4863.79     5362.99    263.67 o 
  -4   2   1     4088.16     3716.54    166.60 o 
  -3   2   1     9814.90    10390.35    369.27 o 
  -2   2   1     5711.66     5649.01    263.13 o 
  -1   2   1     5365.84     6268.47    308.74 o 
   0   2   1      574.66      623.27     53.12 o 
   1   2   1     3807.41     3648.02    132.15 o 
   2   2   1      123.17      162.81     36.11 o 
   3   2   1       58.36       98.23     27.72 o 
   4   2   1      978.01     1054.92     78.94 o 
   5   2   1     3216.77     3156.12    146.15 o 
   6   2   1     3764.56     3880.79    239.97 o 
   7   2   1     3593.58     3434.82    270.48 o 
   8   2   1     1920.36     2277.87    247.79 o 
   9   2   1      333.01      296.11    105.84 o 
  10   2   1      129.13      188.30    108.18 o 
  -9   3   1      212.39      505.10    351.72 o 
  -7   3   1     1385.28     1591.46    193.48 o 
  -6   3   1     4279.25     4279.84    433.03 o 
  -5   3   1     6149.67     6272.38    253.65 o 
  -4   3   1     1610.61     1455.45    128.20 o 
  -3   3   1       42.50       32.89     32.68 o 
  -2   3   1      459.59      495.36     55.33 o 
  -1   3   1     1040.84      922.62     68.75 o 
   0   3   1     6770.89     6658.65    284.19 o 
   1   3   1       75.12       92.00     26.18 o 
   2   3   1     2473.90     2359.86    168.84 o 
   3   3   1      951.11      789.64     83.30 o 
   4   3   1    15910.92    16935.90    352.94 o 
   5   3   1     8422.66     7782.46    218.17 o 
   6   3   1     3437.32     3416.55    249.22 o 
   7   3   1     1160.43     1239.01    176.30 o 
   8   3   1       21.51       31.03     64.68 o 
   9   3   1      140.49      108.98     77.31 o 
  10   3   1      129.31      101.56     69.80 o 
  -9   4   1      720.81      888.55    424.44 o 
  -8   4   1     1732.77     2011.93    440.31 o 
  -7   4   1     1745.50     1857.65    239.61 o 
  -6   4   1      100.75       21.56     53.90 o 
  -5   4   1       14.35       55.15     63.72 o 
  -4   4   1       10.41       29.10     31.46 o 
  -3   4   1     1385.82     1481.52    164.39 o 
  -2   4   1      219.05      167.59     31.43 o 
  -1   4   1      188.10      289.84     52.42 o 
   0   4   1      448.96      465.14     58.15 o 
   1   4   1     7475.31     7971.13    227.25 o 
   2   4   1    15048.89    15706.77    297.85 o 
   3   4   1     3386.10     3187.97    146.49 o 
   4   4   1     2251.66     2079.38    103.61 o 
   5   4   1     4176.98     4558.19    296.79 o 
   6   4   1      665.15      539.84    107.34 o 
   7   4   1      220.75      249.11     86.21 o 
   8   4   1      286.68      286.62    107.60 o 
   9   4   1      159.40      245.51    103.06 o 
  10   4   1       13.59      -32.25     55.93 o 
  -9   5   1      427.67      483.94    341.14 o 
  -8   5   1      526.29      590.79    196.35 o 
  -7   5   1      179.48      229.36    102.71 o 
  -6   5   1      169.84       66.99     70.68 o 
  -5   5   1      908.83      890.53    164.24 o 
  -4   5   1      283.28      258.25    120.99 o 
  -3   5   1      199.90      213.53     76.78 o 
  -2   5   1     3041.95     2895.71    221.94 o 
  -1   5   1     3199.61     3125.77    147.81 o 
   0   5   1     3906.61     3746.53    174.48 o 
   1   5   1     6969.12     6775.06    363.11 o 
   2   5   1    11936.58    12771.40    592.37 o 
   3   5   1     4269.67     4178.93    156.73 o 
   4   5   1      309.80      339.09     42.25 o 
   5   5   1       11.60       45.44     38.91 o 
   6   5   1      286.21      299.92     90.70 o 
   7   5   1      517.25      363.29     98.28 o 
   8   5   1      186.67      132.78     75.32 o 
   9   5   1        8.91       -1.24     68.68 o 
  10   5   1      223.73      304.86    115.04 o 
  -8   6   1        0.18       80.70     99.24 o 
  -7   6   1        6.43       27.59     84.62 o 
  -6   6   1       18.93       55.82     73.63 o 
  -5   6   1        0.28       15.40     66.27 o 
  -4   6   1      659.93      592.03    129.88 o 
  -3   6   1     2885.97     3041.12    267.45 o 
  -2   6   1     6219.77     6338.34    351.94 o 
  -1   6   1     8821.68     8704.83    233.85 o 
   0   6   1     3223.38     3491.20    229.18 o 
   1   6   1      157.70      126.60     41.37 o 
   2   6   1     2361.24     2258.53    132.24 o 
   3   6   1       79.15      117.23     32.44 o 
   4   6   1     1804.67     1587.67    101.34 o 
   5   6   1      429.84      289.82     78.22 o 
   6   6   1      159.68      170.98     74.05 o 
   7   6   1        0.21      -21.85     64.13 o 
   8   6   1      182.05      174.72     79.93 o 
   9   6   1     1193.16     1386.88    222.87 o 
  10   6   1      853.85      961.90    185.13 o 
  -8   7   1        1.69      135.91    355.68 o 
  -7   7   1        0.16        7.93     84.69 o 
  -6   7   1      399.25      334.80    119.04 o 
  -5   7   1      839.25      844.88    167.00 o 
  -4   7   1     2729.23     3055.12    309.43 o 
  -3   7   1     4227.17     3971.41    327.82 o 
  -2   7   1     2732.99     2485.42    231.18 o 
  -1   7   1      882.89      880.76    129.81 o 
   0   7   1       38.31       63.40     33.21 o 
   1   7   1      782.50      861.57     90.17 o 
   2   7   1     1093.17     1099.86    102.35 o 
   3   7   1      198.91      237.37     46.18 o 
   4   7   1      700.06      603.97     80.65 o 
   5   7   1        0.77       14.16     50.08 o 
   6   7   1     1495.48     1427.30    183.84 o 
   7   7   1     2457.27     2192.09    307.42 o 
   8   7   1     1042.46      880.90    162.41 o 
   9   7   1     1096.24     1180.45    204.69 o 
  10   7   1      534.03      870.91    732.52 o 
  -7   8   1      440.14      317.42    127.91 o 
  -6   8   1     1373.15     1166.19    223.34 o 
  -5   8   1     1523.91     1524.25    230.64 o 
  -4   8   1     1541.57     1656.55    228.65 o 
  -3   8   1      985.39      826.29    157.28 o 
  -2   8   1      131.44       99.65     76.60 o 
  -1   8   1      197.76      235.03     84.10 o 
   0   8   1      790.56      795.36    129.21 o 
   1   8   1      778.69      741.71     90.10 o 
   2   8   1      399.20      347.68     92.89 o 
   3   8   1     1351.63     1277.50    111.52 o 
   4   8   1     1627.30     1409.49    170.68 o 
   5   8   1     1787.21     1622.88    188.62 o 
   6   8   1     2918.02     2741.67    441.63 o 
   7   8   1     2456.80     2355.15    247.11 o 
   8   8   1      856.55      758.46    147.69 o 
   9   8   1       61.46      -16.85     60.54 o 
  10   8   1        1.78       50.02    128.92 o 
  -6   9   1      866.80      911.19    197.62 o 
  -5   9   1     1009.12     1141.95    422.46 o 
  -4   9   1        1.75      -36.21     73.38 o 
  -3   9   1      193.81      155.94     84.63 o 
  -2   9   1      128.65      195.07     94.87 o 
  -1   9   1      175.06      203.03     99.83 o 
   0   9   1        2.96       67.24     62.56 o 
   1   9   1      392.13      419.39     70.39 o 
   2   9   1      975.78      922.78    101.53 o 
   3   9   1     2759.38     2378.29    160.76 o 
   4   9   1     3305.87     3522.75    294.99 o 
   5   9   1     2373.30     2094.92    270.40 o 
   6   9   1      764.33      873.23    150.79 o 
   7   9   1      263.89      270.95     88.83 o 
   8   9   1        3.22      -13.66     57.95 o 
   9   9   1      183.06      172.64     89.30 o 
  -6  10   1       54.40      190.28    165.28 o 
  -5  10   1       32.27       44.73     64.43 o 
  -4  10   1        1.88      128.36    197.68 o 
  -3  10   1      175.45      190.96     94.07 o 
  -2  10   1      303.70      257.35    103.31 o 
  -1  10   1      105.71      119.27     73.84 o 
   0  10   1      518.34      504.17    114.51 o 
   1  10   1     2158.26     2515.70    244.26 o 
   2  10   1     2266.89     2181.05    248.23 o 
   3  10   1     2089.89     1883.04    150.93 o 
   4  10   1     1527.03     1828.21    221.93 o 
   5  10   1      215.30      272.02     96.50 o 
   6  10   1       40.82       15.90     72.86 o 
   7  10   1      141.57      103.13     82.65 o 
   8  10   1      180.07      159.87     86.34 o 
   9  10   1      132.27       93.34     97.18 o 
  -5  11   1        0.27     -100.59    144.79 o 
  -4  11   1        2.13       60.67     95.79 o 
  -3  11   1      108.23       77.17     92.99 o 
  -2  11   1      286.88      315.53    124.37 o 
  -1  11   1     1126.91     1081.83    180.54 o 
   0  11   1     2027.46     2092.57    244.63 o 
   1  11   1     1581.41     1588.88    203.91 o 
   2  11   1     1135.65     1224.12    162.03 o 
   3  11   1      137.45       56.44     49.32 o 
   4  11   1        2.14       35.09     52.33 o 
   5  11   1      337.92      430.55    108.56 o 
   6  11   1      102.70      120.02     89.93 o 
   7  11   1        0.63       52.31     84.43 o 
   8  11   1       15.68       -7.39     69.47 o 
  -4  12   1      324.91      220.05    125.46 o 
  -3  12   1      422.13      493.60    145.71 o 
  -2  12   1      873.16     1018.13    292.22 o 
  -1  12   1      793.07      805.45    171.97 o 
   0  12   1      686.87      805.67    155.03 o 
   1  12   1      619.18      562.34    127.68 o 
   2  12   1       27.97       45.04     74.17 o 
   3  12   1      228.77      199.66    124.29 o 
   4  12   1      121.49       -3.97    105.78 o 
   5  12   1       61.81      132.22     93.88 o 
   6  12   1        2.34       41.80     73.06 o 
   7  12   1      180.96      377.80    231.39 o 
   8  12   1      431.31      417.13    122.73 o 
  -2  13   1      148.32      168.99     87.42 o 
  -1  13   1      127.40       95.29     86.07 o 
   0  13   1        4.63      123.11     68.86 o 
   1  13   1      414.45      385.53    110.54 o 
   2  13   1        9.46       47.60    105.78 o 
   3  13   1        9.33      104.46    108.42 o 
   4  13   1        6.89      -31.73    111.07 o 
   5  13   1      275.40      487.91    181.15 o 
   6  13   1      283.17      411.26    125.12 o 
   7  13   1      520.00     1091.53    349.07 o 
  -1  14   1       17.05       62.29     68.65 o 
   0  14   1        6.21       -1.54     78.67 o 
   1  14   1        3.18       23.10     63.26 o 
   2  14   1       59.06      111.07    122.97 o 
   3  14   1      113.84      137.51    109.75 o 
   4  14   1      317.51      487.91    208.91 o 
   5  14   1      637.85      643.93    224.78 o 
  -4 -14   2      125.06      174.54    161.31 o 
  -3 -14   2        1.60      277.67    208.91 o 
  -2 -14   2       56.03       -5.29    126.94 o 
  -1 -14   2       38.42      206.27    140.16 o 
   0 -14   2       16.13       98.11    107.76 o 
  -6 -13   2       10.65      -23.13     70.36 o 
  -5 -13   2       21.20       15.87     96.52 o 
  -4 -13   2       77.68      179.83    138.84 o 
  -3 -13   2        4.56       18.51     91.23 o 
  -2 -13   2       33.38      105.78    116.36 o 
  -1 -13   2       15.97        3.97     97.85 o 
   0 -13   2      200.95      178.67     88.32 o 
   1 -13   2      451.15      365.57    123.50 o 
   2 -13   2      372.85      327.42    115.39 o 
  -7 -12   2        1.36      -52.54     75.33 o 
  -6 -12   2      129.75       57.52     70.97 o 
  -5 -12   2      315.39      421.78    130.12 o 
  -4 -12   2       93.06       92.56    117.68 o 
  -3 -12   2       72.80       22.48    103.14 o 
  -2 -12   2      478.14      708.72    235.36 o 
  -1 -12   2      631.19      655.36    136.26 o 
   0 -12   2      686.89      613.75    140.82 o 
   1 -12   2      998.00     1031.10    185.42 o 
   2 -12   2      652.92      519.74    151.07 o 
   3 -12   2       95.20      131.95    104.17 o 
   4 -12   2       51.88       73.56    113.89 o 
  -8 -11   2       15.68       18.30     70.98 o 
  -7 -11   2       84.35       79.03     72.16 o 
  -6 -11   2       95.56       62.03     78.07 o 
  -5 -11   2       16.18       27.48     88.29 o 
  -4 -11   2      143.79      132.78     83.61 o 
  -3 -11   2     1023.01     1277.29    300.15 o 
  -2 -11   2     2522.85     2885.14    444.27 o 
  -1 -11   2     1588.28     1816.76    209.03 o 
   0 -11   2      977.06     1034.47    174.03 o 
   1 -11   2      232.78      317.62    116.59 o 
   2 -11   2       46.00       60.47     79.73 o 
   3 -11   2       46.51       28.60     85.95 o 
   4 -11   2        4.52      -20.58     82.40 o 
   5 -11   2       14.01      -56.46     93.19 o 
  -8 -10   2       17.60        6.69     70.50 o 
  -7 -10   2        2.08       44.96     63.61 o 
  -6 -10   2      111.03      148.04     86.10 o 
  -5 -10   2      680.91      795.35    154.10 o 
  -4 -10   2     2385.34     2361.85    267.10 o 
  -3 -10   2     2446.58     2837.51    287.93 o 
  -2 -10   2     1770.79     2047.99    197.37 o 
  -1 -10   2      362.32      320.36     95.81 o 
   0 -10   2        2.63        8.70     59.64 o 
   1 -10   2      209.35      126.73     97.18 o 
   2 -10   2        3.15       25.45     72.40 o 
   3 -10   2       54.00       67.98    124.29 o 
   4 -10   2       19.17      -15.74     77.30 o 
   5 -10   2      195.98      116.97    104.93 o 
   6 -10   2      314.87      463.46    248.58 o 
  -9  -9   2        0.11       43.54     57.30 o 
  -8  -9   2      168.96       81.00     90.57 o 
  -7  -9   2      631.70      779.37    155.24 o 
  -6  -9   2     1809.11     1808.98    236.00 o 
  -5  -9   2     1862.87     1818.08    227.74 o 
  -4  -9   2     1605.85     1554.68    205.85 o 
  -3  -9   2      549.94      659.16    143.94 o 
  -2  -9   2      209.55      205.34     54.85 o 
  -1  -9   2      155.09      168.35     73.18 o 
   0  -9   2      607.43      691.44    139.15 o 
   1  -9   2       55.62       80.74     85.21 o 
   2  -9   2       10.92       37.24     77.19 o 
   3  -9   2      351.52      477.88    148.22 o 
   4  -9   2      354.86      407.54    146.23 o 
   5  -9   2      907.33      869.36    206.93 o 
   6  -9   2      610.08      485.04    153.70 o 
  -9  -8   2      525.38      445.09    133.22 o 
  -8  -8   2      870.71      999.81    182.67 o 
  -7  -8   2     1345.15     1260.29    197.87 o 
  -6  -8   2     1210.45     1054.66    217.51 o 
  -5  -8   2      612.22      482.89    114.65 o 
  -4  -8   2      173.31      247.26    104.46 o 
  -3  -8   2      288.10      239.19     82.42 o 
  -2  -8   2      606.41      494.81    213.11 o 
  -1  -8   2       54.40       83.08     46.49 o 
   0  -8   2       19.03       59.51     59.43 o 
   1  -8   2      293.72      204.86     91.35 o 
   2  -8   2     1487.42     1434.19    198.08 o 
   3  -8   2     1960.03     2115.11    257.84 o 
   4  -8   2      888.84      970.84    202.52 o 
   5  -8   2      891.95      792.05    174.66 o 
   6  -8   2      681.41      664.93    174.32 o 
   7  -8   2       26.25       70.34    109.72 o 
 -10  -7   2      514.83      771.96    199.59 o 
  -9  -7   2      927.81     1359.09    229.31 o 
  -8  -7   2     1062.22      879.62    163.30 o 
  -7  -7   2      423.61      536.09    130.26 o 
  -6  -7   2       17.20       47.27     65.75 o 
  -5  -7   2       41.39       67.56     63.42 o 
  -4  -7   2      218.69      154.74     71.74 o 
  -3  -7   2      112.50      122.65     35.04 o 
  -2  -7   2      165.63      153.96     46.48 o 
  -1  -7   2       23.54       53.26     39.82 o 
   0  -7   2     2107.89     2358.75    160.89 o 
   1  -7   2     3683.33     3850.65    279.68 o 
   2  -7   2     3799.10     3713.66    296.73 o 
   3  -7   2     3313.97     3127.35    304.53 o 
   4  -7   2       81.69       68.61     85.29 o 
   5  -7   2       19.86       23.85     78.01 o 
   6  -7   2      230.86      168.60    105.83 o 
   7  -7   2        0.64      -72.22     72.22 o 
   8  -7   2       15.91      -42.41     93.44 o 
 -10  -6   2      279.44      354.38    132.99 o 
  -9  -6   2      121.64       52.29     63.40 o 
  -8  -6   2       15.70       49.42     62.00 o 
  -7  -6   2      342.40      361.89    116.09 o 
  -6  -6   2      482.53      324.22     90.70 o 
  -5  -6   2      501.59      391.58    142.80 o 
  -4  -6   2        8.23       12.82     38.57 o 
  -3  -6   2     1590.88     1441.79     91.34 o 
  -2  -6   2     2384.47     2229.50    130.66 o 
  -1  -6   2     6495.33     6464.98    241.78 o 
   0  -6   2     6408.83     7018.02    304.69 o 
   1  -6   2     3279.22     3261.29    174.11 o 
   2  -6   2      755.16      822.59    198.34 o 
   3  -6   2       15.80       35.26     83.07 o 
   4  -6   2        8.27      -49.22     58.65 o 
   5  -6   2     1079.75      941.42    172.93 o 
   6  -6   2        3.89       33.56     97.18 o 
   7  -6   2      511.49      485.13    145.07 o 
   8  -6   2      189.21      279.80    113.62 o 
 -10  -5   2       18.72       14.04     70.56 o 
  -9  -5   2      145.32      108.01     87.10 o 
  -8  -5   2      172.97      281.69     98.98 o 
  -7  -5   2      200.61      118.61     87.27 o 
  -6  -5   2       42.20       52.43     74.71 o 
  -5  -5   2      492.96      441.34    150.07 o 
  -4  -5   2     3405.41     3350.02    243.32 o 
  -3  -5   2     6539.02     6263.90    284.33 o 
  -2  -5   2    13112.54    12933.01    294.73 o 
  -1  -5   2     4886.57     3201.39   1487.16 o 
   0  -5   2     1448.69     1310.96    112.65 o 
   1  -5   2      628.93      465.11     57.22 o 
   2  -5   2      108.47      117.90     54.57 o 
   3  -5   2       32.99       48.92     51.36 o 
   4  -5   2      824.13      699.22    139.63 o 
   5  -5   2      131.17       89.59     74.87 o 
   6  -5   2       81.98       70.90     78.73 o 
   7  -5   2     1405.61     1655.26    259.35 o 
   8  -5   2     1160.78     1424.52    241.94 o 
   9  -5   2      449.25      450.88    155.36 o 
 -10  -4   2        2.04       80.09     78.23 o 
  -9  -4   2      128.54      116.52     81.20 o 
  -8  -4   2       18.67      -34.14     56.41 o 
  -7  -4   2      827.76      883.07    171.47 o 
  -6  -4   2     2488.02     2666.09    306.76 o 
  -5  -4   2     5374.94     4871.80    298.74 o 
  -4  -4   2     7047.85     7067.19    339.28 o 
  -3  -4   2     3960.10     3474.21    213.79 o 
  -2  -4   2      471.57      496.32     48.83 o 
  -1  -4   2      371.99      326.15     44.78 o 
   0  -4   2      456.95      490.81     58.22 o 
   1  -4   2     1137.23     1333.26     98.44 o 
   2  -4   2     2605.97     2742.44    131.64 o 
   3  -4   2        7.46       58.81     23.53 o 
   4  -4   2     1536.63     1249.19    236.68 o 
   5  -4   2      927.59      899.23    165.28 o 
   6  -4   2     1542.12     1656.14    229.37 o 
   7  -4   2     2682.12     2728.19    305.92 o 
   8  -4   2     1665.02     2016.27    565.92 o 
   9  -4   2      375.16      391.17    130.53 o 
 -10  -3   2       61.83       40.06     77.51 o 
  -9  -3   2      183.53      157.54    127.60 o 
  -8  -3   2      496.57      378.19    138.84 o 
  -7  -3   2     1882.29     2075.62    229.93 o 
  -6  -3   2     2370.68     2049.05    225.41 o 
  -5  -3   2     3907.37     4079.67    268.13 o 
  -4  -3   2     1076.59      899.40    116.24 o 
  -3  -3   2      792.73      742.37     96.57 o 
  -2  -3   2      395.86      418.89     36.09 o 
  -1  -3   2      537.38      575.60     51.82 o 
   0  -3   2      160.82      153.78     32.72 o 
   1  -3   2     2624.65     2646.49    235.15 o 
   2  -3   2      174.66      242.41     52.77 o 
   3  -3   2     1861.34     1587.43    109.85 o 
   4  -3   2     4403.14     4751.53    202.75 o 
   5  -3   2     6493.28     6173.63    365.92 o 
   6  -3   2     2352.20     2579.93    261.88 o 
   7  -3   2     1775.58     1978.80    241.85 o 
   8  -3   2      475.18      672.96    149.25 o 
  10  -3   2        4.02      -47.60     91.23 o 
 -10  -2   2      266.67      251.48    107.38 o 
  -9  -2   2     1943.37     2070.17    270.02 o 
  -8  -2   2     3006.66     3290.49    308.67 o 
  -7  -2   2     1777.41     1909.43    220.25 o 
  -6  -2   2       62.84       61.15     61.82 o 
  -5  -2   2       70.81       91.33     23.66 o 
  -4  -2   2      105.33      111.93     30.96 o 
  -3  -2   2       45.73       40.99     33.11 o 
  -2  -2   2     1086.47     1128.72    107.32 o 
  -1  -2   2      144.50      194.43     27.46 o 
   0  -2   2      307.43      261.62    129.38 o 
   1  -2   2    34353.95    40372.54    495.42 o 
   2  -2   2    18507.29    18759.37    342.96 o 
   3  -2   2     2933.32     2807.46    155.48 o 
   4  -2   2    11943.23    12399.19    442.03 o 
   5  -2   2     2975.28     2769.11    182.24 o 
   6  -2   2      200.31      268.16     53.30 o 
   7  -2   2      168.36      141.32     56.71 o 
   8  -2   2       25.52      -11.90     64.79 o 
   9  -2   2      204.54      438.98    317.34 o 
  10  -2   2       25.21      -78.01    223.46 o 
 -10  -1   2      776.86      871.36    244.62 o 
  -9  -1   2     1254.24     1102.32    292.88 o 
  -8  -1   2      482.68      469.18    126.51 o 
  -7  -1   2      838.15      740.95    148.94 o 
  -6  -1   2      525.52      508.20    116.53 o 
  -5  -1   2     2576.42     2540.18    132.11 o 
  -4  -1   2      171.29      223.92     43.14 o 
  -3  -1   2      566.69      543.27     48.79 o 
  -2  -1   2    12002.65    12693.50    208.83 o 
  -1  -1   2     9992.17    11216.41    173.10 o 
   0  -1   2     9222.62     9889.78    165.69 o 
   1  -1   2       93.13      122.37     25.91 o 
   2  -1   2    20633.02    22174.82    371.01 o 
   3  -1   2     8551.97     8324.75    343.78 o 
   4  -1   2      112.25      130.03     41.14 o 
   5  -1   2       13.73      113.79     40.06 o 
   6  -1   2      377.71      368.93     63.98 o 
   7  -1   2      760.71      804.08     98.64 o 
   8  -1   2       14.00      114.95     54.39 o 
   9  -1   2      113.10      294.86    144.12 o 
  10  -1   2       23.37      195.69    130.90 o 
 -10   0   2      261.04      289.57    142.80 o 
  -9   0   2       74.91       -5.29     88.59 o 
  -8   0   2      235.32      323.71    133.82 o 
  -7   0   2      716.64      726.07    242.63 o 
  -6   0   2      305.03      364.30     62.19 o 
  -5   0   2      755.81      753.84     79.16 o 
  -4   0   2     2122.15     1970.36    116.23 o 
  -3   0   2    13455.65    13260.06    269.84 o 
  -2   0   2    22113.85    25302.10    567.75 o 
  -1   0   2     7460.67     8272.34    227.60 o 
   0   0   2    12532.24    15406.10    282.51 o 
   1   0   2     1915.59     1951.73     85.68 o 
   2   0   2        7.56       19.24     15.77 o 
   3   0   2        1.74        1.80     19.15 o 
   4   0   2     2715.21     2820.17    304.84 o 
   5   0   2     1841.17     1909.75    157.18 o 
   6   0   2      150.35      157.80     61.60 o 
   7   0   2        0.41       61.42     36.65 o 
   8   0   2      691.38      634.46    130.09 o 
   9   0   2     2448.25     3177.35    427.08 o 
  10   0   2     1096.58     1741.40    347.75 o 
 -10   1   2        0.90      -66.11     85.95 o 
  -9   1   2       15.63       34.38    103.14 o 
  -8   1   2       54.43       14.54    109.75 o 
  -7   1   2      265.90      340.48    106.59 o 
  -6   1   2      993.56     1114.41    114.11 o 
  -5   1   2     2009.17     1942.27    133.54 o 
  -4   1   2     3978.03     3743.04    174.47 o 
  -3   1   2    13849.57     6531.23   6022.28 o 
  -2   1   2    11561.53    12439.49    502.12 o 
  -1   1   2     3266.76     3060.63    196.12 o 
   0   1   2     6320.62     6759.35    686.24 o 
   1   1   2       17.40       27.59     12.14 o 
   2   1   2     1828.58     1108.49    541.24 o 
   3   1   2      782.84      327.84    305.44 o 
   4   1   2       99.52       88.71     32.88 o 
   5   1   2        1.07        7.36     24.44 o 
   6   1   2      263.10      301.63     58.60 o 
   7   1   2     3614.83     3330.24    180.31 o 
   8   1   2     2099.15     2370.21    256.52 o 
   9   1   2     2217.91     2406.69    269.17 o 
  10   1   2      781.98      842.27    216.85 o 
  -9   2   2        0.44       -5.29     99.17 o 
  -8   2   2      595.92      986.39    264.45 o 
  -7   2   2      672.44      915.83    134.40 o 
  -6   2   2     4563.90     3326.38   1560.55 o 
  -5   2   2     6516.81     6373.50    286.79 o 
  -4   2   2     7034.12     7074.30    253.91 o 
  -3   2   2     5287.89     5018.38    187.24 o 
  -2   2   2     1448.87     1427.62     91.46 o 
  -1   2   2      249.57      260.49     43.43 o 
   0   2   2    13550.68    14930.22    536.18 o 
   1   2   2       66.95       83.85     22.62 o 
   2   2   2     5861.25     3847.46   1301.54 o 
   3   2   2      382.92      504.68     50.59 o 
   4   2   2     1968.81     1920.95    223.83 o 
   5   2   2     6695.91     7403.07    246.81 o 
   6   2   2     7802.86     8312.97    340.01 o 
   7   2   2     3552.56     3187.54    309.41 o 
   8   2   2     1255.97     1200.64    175.87 o 
   9   2   2      270.70      291.01     95.60 o 
  10   2   2        2.47        2.26     83.30 o 
  11   2   2       54.84       27.77     96.52 o 
  -8   3   2     1804.77     2446.15    396.67 o 
  -7   3   2     2696.27     3120.89    376.18 o 
  -6   3   2     1335.95     1247.24    257.18 o 
  -5   3   2     2706.48     2789.00    176.26 o 
  -4   3   2        5.07       53.68     43.10 o 
  -3   3   2      149.67      162.38     45.84 o 
  -2   3   2      840.32      698.23     70.78 o 
  -1   3   2     2037.28     1819.13    109.89 o 
   0   3   2     2900.62     3036.31    133.04 o 
   1   3   2     2279.16     1096.14    838.67 o 
   2   3   2     4818.33     2974.96   1448.28 o 
   3   3   2     2748.72     2460.32    118.58 o 
   4   3   2     5498.60     6214.05    327.43 o 
   5   3   2     6400.48     6913.58    297.22 o 
   6   3   2     3659.69     2952.57    417.93 o 
   7   3   2      784.88      718.23    128.33 o 
   8   3   2       58.65      100.16     65.71 o 
   9   3   2      149.27      143.41     79.12 o 
  10   3   2       16.78       44.56     66.68 o 
  11   3   2        0.93       29.49     76.91 o 
  -9   4   2      692.96      793.35    341.14 o 
  -8   4   2     1068.54     1115.97    371.55 o 
  -7   4   2     1430.91     1446.01    217.94 o 
  -6   4   2       11.52        3.66     61.61 o 
  -5   4   2      257.43      258.61     84.09 o 
  -4   4   2     2156.01     2045.72    148.42 o 
  -3   4   2      865.46      876.08     90.92 o 
  -2   4   2       26.23      103.07     45.27 o 
  -1   4   2     1360.33     1380.93    105.77 o 
   0   4   2     2488.37     2295.43    127.69 o 
   1   4   2     3442.73     3189.18    141.77 o 
   2   4   2    20526.50    19107.98    329.93 o 
   3   4   2     9637.75     9879.12    270.06 o 
   4   4   2     3731.47     3640.85    175.29 o 
   5   4   2      938.52      924.29     79.88 o 
   6   4   2      219.68      184.70     72.30 o 
   7   4   2       32.93       64.77     58.74 o 
   8   4   2      204.58      277.06     93.74 o 
   9   4   2      157.92      135.30     77.35 o 
  10   4   2        0.05       20.69     59.59 o 
  11   4   2       83.65      161.19    109.50 o 
  -8   5   2       60.91       94.77     80.97 o 
  -7   5   2        3.43       19.74     97.85 o 
  -6   5   2      234.90      282.17    103.89 o 
  -5   5   2       96.35      106.83     65.11 o 
  -4   5   2       81.47      126.14     68.21 o 
  -3   5   2        6.51       -2.64     48.45 o 
  -2   5   2     3886.50     4163.48    193.32 o 
  -1   5   2     9637.22     8180.16    388.50 o 
   0   5   2     9312.13     9888.98    298.58 o 
   1   5   2     8588.63     8417.53    513.27 o 
   2   5   2    11145.02    11921.66    703.65 o 
   3   5   2      676.18      583.95     61.51 o 
   4   5   2        2.29       24.87     22.30 o 
   5   5   2      410.64      414.40     59.68 o 
   6   5   2      466.15      450.76     95.31 o 
   7   5   2       93.54       68.46     56.18 o 
   8   5   2       21.04       47.48     65.48 o 
   9   5   2      105.66      149.95     76.12 o 
  10   5   2      340.96      335.40    102.69 o 
  -8   6   2       51.48       92.77     87.55 o 
  -7   6   2       11.01       43.19     91.46 o 
  -6   6   2        6.06      -56.76     56.76 o 
  -5   6   2       17.02       34.21     53.88 o 
  -4   6   2     1645.50     1293.90    263.79 o 
  -3   6   2     2355.04     2540.69    251.58 o 
  -2   6   2     6599.55     6297.04    354.77 o 
  -1   6   2     8383.62     9958.89    326.67 o 
   0   6   2     5038.39     5133.11    282.40 o 
   1   6   2      383.69      302.73     55.97 o 
   2   6   2        2.94       11.18     25.26 o 
   3   6   2      270.49      351.22     55.86 o 
   4   6   2     4012.56     4270.34    188.43 o 
   5   6   2      952.12      874.57    103.91 o 
   6   6   2       21.75       37.77     45.67 o 
   7   6   2      926.34      855.75    142.85 o 
   8   6   2     1305.28     1406.62    201.27 o 
   9   6   2     1125.78     1122.24    180.68 o 
  10   6   2      554.25      572.94    137.70 o 
  -8   7   2        3.24       74.78    173.88 o 
  -7   7   2       47.14       87.17     81.40 o 
  -6   7   2      547.10      464.19    130.39 o 
  -5   7   2     1155.78     1274.68    222.77 o 
  -4   7   2     2952.17     2928.45    305.27 o 
  -3   7   2     2681.17     2362.32    249.91 o 
  -2   7   2     3817.74     3469.07    282.11 o 
  -1   7   2     2553.47     2567.08    245.28 o 
   0   7   2        1.18        8.16     32.08 o 
   1   7   2     1497.58     1512.24    129.66 o 
   2   7   2     2362.02     2378.25    156.15 o 
   3   7   2        6.33       72.47     38.24 o 
   4   7   2      118.75      117.97     36.47 o 
   5   7   2      706.00      713.63    117.98 o 
   6   7   2     2235.50     1773.32    183.85 o 
   7   7   2     2836.32     2579.00    246.41 o 
   8   7   2     2481.44     2556.71    268.41 o 
   9   7   2      597.84      631.17    140.79 o 
  10   7   2      145.02      192.51     85.37 o 
  -7   8   2      499.38      422.19    273.04 o 
  -6   8   2     1361.61     1234.31    229.73 o 
  -5   8   2     1022.11      984.57    188.69 o 
  -4   8   2     1069.20      901.35    174.87 o 
  -3   8   2     1128.64      991.93    170.28 o 
  -2   8   2      242.71      240.22    102.73 o 
  -1   8   2       21.64      -33.88     53.05 o 
   0   8   2       37.40       45.45     47.57 o 
   1   8   2      340.39      392.96     86.72 o 
   2   8   2       95.67       84.54     35.94 o 
   3   8   2     1150.32     1160.18    105.95 o 
   4   8   2     2860.53     2626.59    229.52 o 
   5   8   2     1954.11     2066.34    204.73 o 
   6   8   2     2831.17     2358.99    214.92 o 
   7   8   2     1194.18     1071.09    158.28 o 
   8   8   2      269.24      256.07     85.90 o 
   9   8   2       19.22      -10.03     56.24 o 
  10   8   2       10.50       -4.80     61.15 o 
  -6   9   2      414.57      522.98    159.41 o 
  -5   9   2      271.92      288.38    119.14 o 
  -4   9   2        0.01       15.25     58.84 o 
  -3   9   2       15.46      -34.98     68.85 o 
  -2   9   2      118.39      101.19     76.78 o 
  -1   9   2      552.96      479.71    122.50 o 
   0   9   2       18.11       27.46     54.78 o 
   1   9   2      367.94      413.44     70.54 o 
   2   9   2     1104.49     1148.56    116.82 o 
   3   9   2     3791.68     3904.69    208.33 o 
   4   9   2     4818.88     4810.28    332.54 o 
   5   9   2      558.45      548.33    112.08 o 
   6   9   2      589.31      599.89    122.94 o 
   7   9   2      100.16       56.88     61.83 o 
   8   9   2       30.35        6.49     70.18 o 
   9   9   2      215.47      132.51     77.81 o 
  10   9   2       64.66       65.98    102.05 o 
  -6  10   2        5.48        2.31    105.12 o 
  -5  10   2        0.27        1.45    280.98 o 
  -4  10   2       91.05       67.28     90.57 o 
  -3  10   2        0.77       29.10     68.72 o 
  -2  10   2      193.49      231.58    103.89 o 
  -1  10   2      219.72      215.80     96.18 o 
   0  10   2      927.70     1050.66    169.97 o 
   1  10   2     2987.29     3233.47    255.40 o 
   2  10   2     3657.20     3387.51    208.83 o 
   3  10   2      809.19      771.94     96.29 o 
   4  10   2     1218.70     1179.47    165.00 o 
   5  10   2       32.86       20.28     63.39 o 
   6  10   2      458.78      462.82    122.94 o 
   7  10   2       76.09      140.68     81.70 o 
   8  10   2        4.52       -8.66     51.88 o 
   9  10   2        3.25       21.80     62.90 o 
  -5  11   2        0.72      137.57     99.55 o 
  -4  11   2       76.87      104.85     86.04 o 
  -3  11   2       57.10      112.83     78.03 o 
  -2  11   2     1211.57     1237.51    273.04 o 
  -1  11   2     1554.59     1591.94    221.77 o 
   0  11   2     2173.36     2418.14    337.17 o 
   1  11   2      953.06     1024.28    168.34 o 
   2  11   2     1030.28     1225.18    165.24 o 
   3  11   2      125.62      110.94     62.98 o 
   4  11   2      241.53      372.73    110.29 o 
   5  11   2      281.52      240.08     93.03 o 
   6  11   2      766.86      713.38    145.74 o 
   7  11   2        1.21      -22.33     61.12 o 
   8  11   2      307.44      198.49     93.75 o 
   9  11   2      455.54      639.34    155.34 o 
  -4  12   2      602.08      698.54    190.40 o 
  -3  12   2      782.49      626.29    157.19 o 
  -2  12   2      723.34      550.17    144.12 o 
  -1  12   2      944.21      987.68    182.90 o 
   0  12   2      173.79      203.05     96.89 o 
   1  12   2       18.49       37.94     53.36 o 
   2  12   2      205.01      247.07     91.49 o 
   3  12   2      208.42      158.67    148.09 o 
   4  12   2      112.59       81.98    103.14 o 
   5  12   2        5.79       33.06     96.52 o 
   6  12   2       12.32      -11.88     57.79 o 
   7  12   2      440.90      492.56    124.29 o 
   8  12   2      731.02      797.85    160.75 o 
  -2  13   2      118.26       74.78     79.60 o 
  -1  13   2        7.04       24.86     60.41 o 
   0  13   2       29.64       15.07     65.43 o 
   1  13   2       19.51       54.65     69.66 o 
   2  13   2      520.37      738.79    269.08 o 
   3  13   2       27.73       67.43     95.20 o 
   4  13   2       30.89      -11.90    132.22 o 
   5  13   2      665.12     1348.69    316.02 o 
   6  13   2      592.95      815.69    191.06 o 
   7  13   2      615.46     1108.90    301.47 o 
  -1  14   2       31.07       42.53     76.71 o 
   0  14   2      185.51      113.96     84.13 o 
   1  14   2       70.14        4.14     67.08 o 
   2  14   2      260.36      169.25    132.22 o 
   3  14   2      297.33      334.53    144.12 o 
   4  14   2      567.36     1164.90    289.57 o 
   5  14   2      854.32     1186.05    284.28 o 
  -2 -14   3       66.37       87.27    113.71 o 
  -5 -13   3        0.74       34.38    101.81 o 
  -4 -13   3      175.17      231.39    129.58 o 
  -3 -13   3      151.37      150.74    141.48 o 
  -2 -13   3        7.58       37.02    104.46 o 
  -1 -13   3       23.68      -30.41    113.71 o 
   0 -13   3      261.96      337.17    129.82 o 
   1 -13   3      557.37      594.55    163.85 o 
   2 -13   3      665.38      514.95    154.54 o 
  -6 -12   3       39.45       77.30     71.10 o 
  -5 -12   3       56.29      153.09     95.87 o 
  -4 -12   3       11.28       71.40     91.23 o 
  -3 -12   3       16.18        9.26    103.14 o 
  -2 -12   3      356.49      452.21    226.10 o 
  -1 -12   3      793.04      962.59    273.70 o 
   0 -12   3     1162.84     1315.87    244.62 o 
   1 -12   3      840.79      988.16    184.44 o 
   2 -12   3      606.30      717.34    172.05 o 
   3 -12   3       52.64       33.38     84.54 o 
  -7 -11   3       41.59       44.27     60.43 o 
  -6 -11   3       23.79       -4.94     73.80 o 
  -5 -11   3       38.54      117.36     90.73 o 
  -4 -11   3      477.69      514.33    132.41 o 
  -3 -11   3      871.29     1096.14    300.15 o 
  -2 -11   3     1642.58     2283.51    442.95 o 
  -1 -11   3     1292.56     1382.24    189.55 o 
   0 -11   3      257.09      170.28     91.15 o 
   1 -11   3      219.90      170.01     99.09 o 
   2 -11   3       29.49      -34.73     63.58 o 
   3 -11   3       39.96       31.73    158.67 o 
   4 -11   3      144.00      150.60    115.45 o 
   5 -11   3        1.87       -7.87    125.42 o 
  -8 -10   3       23.96       27.42     60.28 o 
  -7 -10   3      169.93      243.99     99.31 o 
  -6 -10   3      529.52      519.34    143.55 o 
  -5 -10   3     1015.35      921.83    179.24 o 
  -4 -10   3     1496.89     1596.81    226.51 o 
  -3 -10   3     1366.40     1751.74    266.43 o 
  -2 -10   3      563.25      704.76    248.58 o 
  -1 -10   3      470.86      630.62    146.11 o 
   0 -10   3        6.14       15.57     67.85 o 
   1 -10   3      289.46      203.54    102.28 o 
   2 -10   3      122.98      120.46     98.24 o 
   3 -10   3       46.02       98.33     89.76 o 
   4 -10   3        0.56      -67.77     67.77 o 
   5 -10   3      222.00      308.78    148.36 o 
   6 -10   3      343.60      237.22    168.59 o 
  -9  -9   3      128.85      191.01     90.70 o 
  -8  -9   3      409.73      392.39    126.12 o 
  -7  -9   3     1380.87     1222.10    201.75 o 
  -6  -9   3     1107.82      998.93    181.67 o 
  -5  -9   3     1438.93     1461.67    217.92 o 
  -4  -9   3      600.34      666.97    136.47 o 
  -3  -9   3      264.87      320.49    114.45 o 
  -2  -9   3       66.36       88.15     43.13 o 
  -1  -9   3      146.13      185.45     64.87 o 
   0  -9   3      169.45      229.78     94.66 o 
   1  -9   3        1.06      -37.22     59.93 o 
   2  -9   3       90.41       28.93     73.27 o 
   3  -9   3      709.95      740.90    169.37 o 
   4  -9   3      811.34     1027.76    212.63 o 
   5  -9   3      704.48      558.30    157.18 o 
   6  -9   3     1090.48     1097.12    233.75 o 
  -9  -8   3      936.77      895.71    190.68 o 
  -8  -8   3     1442.32     1590.35    244.35 o 
  -7  -8   3     1558.80     1742.50    231.88 o 
  -6  -8   3      720.86      674.51    144.23 o 
  -5  -8   3      127.69       85.89     73.45 o 
  -4  -8   3      143.70      221.05     90.85 o 
  -3  -8   3       74.82       83.84     75.93 o 
  -2  -8   3      435.38      485.47     76.48 o 
  -1  -8   3      640.20      701.80     93.80 o 
   0  -8   3        0.81       13.61     48.18 o 
   1  -8   3      306.84      448.89    128.38 o 
   2  -8   3     2948.58     2841.65    270.97 o 
   3  -8   3     3147.99     3124.93    390.72 o 
   4  -8   3     2764.12     2909.57    328.58 o 
   5  -8   3      549.50     1480.46    637.98 o 
   6  -8   3      128.68      171.90    104.89 o 
   7  -8   3       57.30      129.95    100.22 o 
  -9  -7   3      620.46      706.54    176.09 o 
  -8  -7   3      642.73      630.29    147.35 o 
  -7  -7   3       97.17      101.56     77.68 o 
  -6  -7   3      119.93      116.50     70.63 o 
  -5  -7   3     1239.89     1185.85    172.44 o 
  -4  -7   3      577.40      543.87    136.85 o 
  -3  -7   3      530.80      576.01    121.57 o 
  -2  -7   3      655.15      659.35     83.04 o 
  -1  -7   3     1909.61     2023.71    149.21 o 
   0  -7   3     1527.38     1384.88    127.21 o 
   1  -7   3     3743.04     3653.92    349.07 o 
   2  -7   3     5840.14     5388.43    345.44 o 
   3  -7   3     3278.64     3059.79    281.80 o 
   4  -7   3      461.70      757.92    168.34 o 
   5  -7   3      221.29      226.42     99.68 o 
   6  -7   3       43.05        8.57     72.26 o 
   7  -7   3       83.75      120.83    104.52 o 
   8  -7   3       28.13       32.04    101.81 o 
 -10  -6   3      565.14      554.73    159.04 o 
  -9  -6   3       10.19      -40.98     62.65 o 
  -8  -6   3       18.49       28.50     82.64 o 
  -7  -6   3      284.54      166.63     98.71 o 
  -6  -6   3      559.12      458.01    116.84 o 
  -5  -6   3      717.46      511.54    105.06 o 
  -4  -6   3      159.66      121.15     65.79 o 
  -3  -6   3     1479.12     1579.85     99.83 o 
  -2  -6   3     4671.92     4712.78    201.44 o 
  -1  -6   3     7790.98     7300.25    523.93 o 
   0  -6   3    10801.99    11515.54    343.56 o 
   1  -6   3     2252.86     2436.29    164.11 o 
   2  -6   3     1863.28     1872.54    194.89 o 
   3  -6   3      873.53      913.21    161.15 o 
   4  -6   3        3.35        3.13    108.42 o 
   5  -6   3      816.00      949.81    181.22 o 
   6  -6   3      787.80      588.40    197.01 o 
   7  -6   3        4.72      -29.80     89.11 o 
   8  -6   3      146.05      206.37    108.30 o 
 -10  -5   3       11.86       46.09     62.70 o 
  -9  -5   3      305.30      300.89    100.30 o 
  -8  -5   3      293.40      328.74    120.09 o 
  -7  -5   3       26.25       -8.41     64.29 o 
  -6  -5   3     1036.32      978.50    161.53 o 
  -5  -5   3     1850.11     1473.18    174.92 o 
  -4  -5   3     3368.13     3115.10    234.77 o 
  -3  -5   3     7124.78     7509.65    387.85 o 
  -2  -5   3     7215.18     7199.68    324.42 o 
  -1  -5   3     3294.55     3381.82    177.22 o 
   0  -5   3     2337.38     2250.40    137.82 o 
   1  -5   3        1.87       40.08     32.67 o 
   2  -5   3     2861.62     2940.64    163.47 o 
   3  -5   3        2.56       17.83     51.46 o 
   4  -5   3        1.31       24.22     46.33 o 
   5  -5   3      167.05      167.13     82.64 o 
   6  -5   3        4.10      -59.46     65.29 o 
   7  -5   3      955.88     1233.91    217.04 o 
   8  -5   3     1005.18      997.49    333.21 o 
   9  -5   3      905.89     1186.87    415.85 o 
 -10  -4   3       65.41       47.16     73.41 o 
  -9  -4   3       71.90      120.91     76.95 o 
  -8  -4   3      109.17      147.92     79.52 o 
  -7  -4   3      451.17      490.13    141.55 o 
  -6  -4   3     1746.61     1760.24    314.69 o 
  -5  -4   3     6975.75     6412.59    364.51 o 
  -4  -4   3     4977.70     4608.08    325.93 o 
  -3  -4   3     4716.84     4466.72    223.50 o 
  -2  -4   3     1126.40     1146.71     75.57 o 
  -1  -4   3       67.29       88.45     26.47 o 
   0  -4   3      377.31      456.63     59.75 o 
   1  -4   3       54.64       64.24     31.46 o 
   2  -4   3     1269.68     1432.87    110.62 o 
   3  -4   3     5319.36     5173.48    547.69 o 
   4  -4   3     1111.42     1186.62    164.04 o 
   5  -4   3     3624.61     3392.40    289.84 o 
   6  -4   3      948.02      780.95    156.15 o 
   7  -4   3     2307.93     2253.49    282.58 o 
   8  -4   3     1262.23     1213.27    211.09 o 
   9  -4   3      482.29      476.44    193.05 o 
 -10  -3   3        4.85       -1.73     81.32 o 
  -9  -3   3      444.46      472.41    124.22 o 
  -8  -3   3     1413.12     1349.71    207.59 o 
  -7  -3   3     6136.84     5805.76    390.33 o 
  -6  -3   3     4013.60     3982.37    327.44 o 
  -5  -3   3     1721.39     1694.16    178.90 o 
  -4  -3   3      910.94      881.18    122.01 o 
  -3  -3   3      247.48      266.15     65.02 o 
  -2  -3   3      705.78      738.04    103.59 o 
  -1  -3   3     1374.43     1483.13     89.25 o 
   0  -3   3     3884.90     2508.69   1154.59 o 
   1  -3   3        0.44       27.01     24.79 o 
   2  -3   3     2521.67     2432.12    140.22 o 
   3  -3   3    10836.24    11750.05    347.69 o 
   4  -3   3     5516.64     5940.00    265.37 o 
   5  -3   3     5463.62     5849.38    357.44 o 
   6  -3   3     2136.80     2232.79    249.67 o 
   7  -3   3      280.40      221.12     88.79 o 
   8  -3   3      225.12      188.17    107.10 o 
   9  -3   3       24.99       -1.61     64.33 o 
  10  -3   3       32.05       55.53    134.87 o 
 -10  -2   3      595.39      607.44    169.43 o 
  -9  -2   3     1448.05     1542.95    249.24 o 
  -8  -2   3     1902.28     2101.78    258.11 o 
  -7  -2   3     4384.26     3959.45    321.91 o 
  -6  -2   3     1809.06     1509.02    312.71 o 
  -5  -2   3      103.92      146.80     68.21 o 
  -4  -2   3     1908.26     1954.12     95.85 o 
  -3  -2   3     2314.43     2917.96    380.48 o 
  -2  -2   3     1239.32     1213.57     92.50 o 
  -1  -2   3      271.13      299.91     33.98 o 
   0  -2   3     1578.59     1555.93     96.38 o 
   1  -2   3     3915.43     3925.11    154.38 o 
   2  -2   3     9160.51     7102.80    768.16 o 
   3  -2   3    10724.59    11096.13    621.72 o 
   4  -2   3     5863.05     6029.57    262.97 o 
   5  -2   3     3328.91     3416.45    206.23 o 
   6  -2   3       48.53       66.56     41.63 o 
   7  -2   3      149.80      128.68     79.93 o 
   8  -2   3       32.88       63.37     71.47 o 
   9  -2   3        6.66       99.17    249.90 o 
  10  -2   3        1.32      125.61    278.99 o 
 -10  -1   3      831.38     1094.82    300.15 o 
  -9  -1   3     1209.75     1287.69    204.73 o 
  -8  -1   3       91.09      112.10     86.80 o 
  -7  -1   3      162.39      256.69     99.36 o 
  -6  -1   3        1.77      -41.26     53.42 o 
  -5  -1   3     1751.98     2051.51    128.08 o 
  -4  -1   3     2927.81     3243.45    240.60 o 
  -3  -1   3      835.91      902.13     71.85 o 
  -2  -1   3     3106.11     3370.76    181.78 o 
  -1  -1   3    10512.50    10897.42    454.27 o 
   0  -1   3    16656.47    18776.13    307.67 o 
   1  -1   3    20868.93    15421.34   1412.74 o 
   2  -1   3     2729.89     2580.98    144.29 o 
   3  -1   3     4535.06     4906.73    262.44 o 
   4  -1   3      197.00      163.92     40.93 o 
   5  -1   3       18.55       14.91     32.77 o 
   6  -1   3     1178.91     1282.88    209.19 o 
   7  -1   3      662.64      702.41    101.84 o 
   8  -1   3       17.56       30.39     51.05 o 
   9  -1   3      241.44      452.21    174.54 o 
 -10   0   3       91.50      316.02    195.69 o 
  -9   0   3        5.65       17.19     99.17 o 
  -8   0   3        8.46       68.96     83.35 o 
  -7   0   3      665.36      750.71    151.92 o 
  -6   0   3      103.98      200.19     72.44 o 
  -5   0   3       31.25       84.34     36.42 o 
  -4   0   3       35.48       31.08     28.58 o 
  -3   0   3     2094.90     2013.19    118.08 o 
  -2   0   3     5061.02     5251.07    160.78 o 
  -1   0   3    38410.64    23123.62  24427.79 o 
   0   0   3     6512.73     7781.30    149.39 o 
   1   0   3    17903.86    20108.13    652.74 o 
   2   0   3     5488.30     5788.74    244.27 o 
   3   0   3      357.32      326.74     45.66 o 
   4   0   3      566.28      592.86     68.44 o 
   5   0   3      246.32      205.10     51.16 o 
   6   0   3       28.08       32.05     37.41 o 
   7   0   3       73.86       33.53     41.26 o 
   8   0   3      398.96      207.01    153.16 o 
   9   0   3     1597.70     2173.77    358.33 o 
  10   0   3      854.64      899.13    224.78 o 
  -9   1   3       96.96      148.09    141.48 o 
  -8   1   3       59.04      -26.44     99.17 o 
  -7   1   3       31.33       26.99     76.03 o 
  -6   1   3      558.60      625.35     85.30 o 
  -5   1   3     4007.51     4134.18    230.82 o 
  -4   1   3     8282.36     9348.88    470.43 o 
  -3   1   3    11955.79     7802.03   3735.63 o 
  -2   1   3     7164.27     7278.25    206.59 o 
  -1   1   3    12901.20    13320.97    488.51 o 
   0   1   3     3337.26     3323.73    223.24 o 
   1   1   3      867.12     1072.57    108.42 o 
   2   1   3     6187.65     5406.82    200.98 o 
   3   1   3     2577.89      990.18   1074.01 o 
   4   1   3      313.70      330.89     60.07 o 
   5   1   3      377.09      304.08     60.78 o 
   6   1   3     5153.84     3476.63   1477.61 o 
   7   1   3     1290.99     1292.00    124.56 o 
   8   1   3     1537.65     1334.64    181.04 o 
   9   1   3     1220.00     1365.75    202.46 o 
  10   1   3      494.19      571.21    181.15 o 
  -9   2   3        2.01       81.98    125.61 o 
  -8   2   3      377.12      318.66    144.12 o 
  -7   2   3     1651.62     2030.97    337.17 o 
  -6   2   3     3032.56     2421.74    481.34 o 
  -5   2   3     5385.73     5082.98    382.65 o 
  -4   2   3     1618.66     1714.29    127.67 o 
  -3   2   3     8461.08     8554.13    262.74 o 
  -2   2   3      428.01      378.42     50.25 o 
  -1   2   3     4616.06     4508.17    148.01 o 
   0   2   3     1852.84     1844.90     97.93 o 
   1   2   3     4631.63     4493.89    116.03 o 
   2   2   3      138.72      162.71     30.07 o 
   3   2   3      593.05      523.82     56.99 o 
   4   2   3     5617.48     5927.89    268.43 o 
   5   2   3     1486.97     1389.46    110.65 o 
   6   2   3     5872.13     4904.87    230.60 o 
   7   2   3     3169.92     3242.30    186.50 o 
   8   2   3      388.90      434.83    115.04 o 
   9   2   3      143.93       75.02     80.26 o 
  10   2   3       97.49      135.11     87.25 o 
  11   2   3        4.58       27.77     99.17 o 
  -9   3   3      700.06      454.85    202.30 o 
  -8   3   3     1211.71     1590.66    335.85 o 
  -7   3   3     2281.35     2908.89    325.93 o 
  -6   3   3     1645.57     1789.59    202.69 o 
  -5   3   3     2642.89     2423.66    170.08 o 
  -4   3   3        3.93        7.41     35.33 o 
  -3   3   3     1846.06     1735.07    140.94 o 
  -2   3   3      134.90      137.77     41.85 o 
  -1   3   3     2625.85     2718.66    145.72 o 
   0   3   3      315.81      344.00     51.54 o 
   1   3   3        0.46       26.08     19.13 o 
   2   3   3    20845.77    21111.27    597.21 o 
   3   3   3     5465.27     5550.10    380.38 o 
   4   3   3    14178.78    16034.20    349.32 o 
   5   3   3     4877.99     4557.96    196.70 o 
   6   3   3      820.31      924.88    105.60 o 
   7   3   3      639.15      550.86    120.03 o 
   8   3   3       54.63       10.93     49.24 o 
   9   3   3       36.37       40.12     71.19 o 
  10   3   3       27.34        9.51     72.15 o 
  11   3   3        1.13       23.61     86.72 o 
  -9   4   3      767.46      977.14    387.42 o 
  -8   4   3      745.59      671.70    241.97 o 
  -7   4   3      542.01      864.92    176.55 o 
  -6   4   3      138.17       99.59     70.05 o 
  -5   4   3        1.98      -45.47     49.64 o 
  -4   4   3        7.70       51.46     41.31 o 
  -3   4   3     2106.03     2221.90    258.55 o 
  -2   4   3        0.76       18.99     29.81 o 
  -1   4   3       22.48       25.05     27.51 o 
   0   4   3     6568.69     6089.42    346.05 o 
   1   4   3     9009.22     9221.79    249.84 o 
   2   4   3    20653.79    21036.29    362.37 o 
   3   4   3    12475.79     6114.90   4455.54 o 
   4   4   3     1993.56     2092.13    138.46 o 
   5   4   3      199.54      262.54     53.16 o 
   6   4   3      402.04      526.22     76.44 o 
   7   4   3       92.58      168.26     65.30 o 
   8   4   3      467.59      302.68     94.05 o 
   9   4   3       69.32       12.94     72.16 o 
  10   4   3        5.89       78.75     80.60 o 
  11   4   3      218.75      306.92    118.37 o 
  -8   5   3       61.16       52.89    144.12 o 
  -7   5   3       25.84        7.43     67.87 o 
  -6   5   3      106.35      145.66     90.48 o 
  -5   5   3      284.96      248.02     95.64 o 
  -4   5   3      127.25      117.00     75.09 o 
  -3   5   3      161.56      185.60     46.26 o 
  -2   5   3     2396.06     2151.94    148.31 o 
  -1   5   3     7079.05     6668.92    266.38 o 
   0   5   3     7703.31     6709.66    246.41 o 
   1   5   3     8545.82     8245.58    267.23 o 
   2   5   3     4745.40     4294.87    396.06 o 
   3   5   3     2206.02     2161.87    124.88 o 
   4   5   3     2360.76     2316.99    135.02 o 
   5   5   3     1355.57     1464.70    109.68 o 
   6   5   3     2262.78     2437.84    212.12 o 
   7   5   3       21.74       86.26    125.61 o 
   8   5   3      291.16      341.75    118.34 o 
   9   5   3      346.20     1172.43    618.15 o 
  10   5   3      509.23      623.65    139.91 o 
  11   5   3      730.68      908.99    182.97 o 
  -8   6   3       38.06       59.08     92.56 o 
  -7   6   3       60.74      142.93    111.73 o 
  -6   6   3       73.20       82.53     80.32 o 
  -5   6   3       53.19      134.59     95.86 o 
  -4   6   3     1283.89     1182.31    175.57 o 
  -3   6   3     3100.18     2924.56    257.72 o 
  -2   6   3     3867.25     3893.78    212.89 o 
  -1   6   3     8180.27     8281.30    307.58 o 
   0   6   3     4632.04     4904.72    240.59 o 
   1   6   3      280.77      354.14     70.38 o 
   2   6   3     1447.95     1444.64    111.37 o 
   3   6   3      272.04      303.42     52.31 o 
   4   6   3     2018.68     2177.09    182.47 o 
   5   6   3       19.89       35.68     29.03 o 
   6   6   3        2.61       13.65     46.21 o 
   7   6   3      871.19      884.88    143.22 o 
   8   6   3     2416.09     2661.69    259.49 o 
   9   6   3     1729.25     1776.64    231.88 o 
  10   6   3      912.28     1112.90    188.24 o 
  -7   7   3      210.97      283.29    123.50 o 
  -6   7   3      838.89      884.61    226.10 o 
  -5   7   3     1253.28     1509.90    230.78 o 
  -4   7   3     2894.32     2616.44    279.43 o 
  -3   7   3     3240.81     2965.16    274.00 o 
  -2   7   3      368.69      211.06     76.69 o 
  -1   7   3     1261.22     1400.37    125.35 o 
   0   7   3      149.06      214.61     56.39 o 
   1   7   3      421.73      411.58     72.75 o 
   2   7   3     1400.44     1476.44    121.30 o 
   3   7   3       52.29       69.15     38.77 o 
   4   7   3      256.12      339.18     62.93 o 
   5   7   3      425.04      487.79     73.13 o 
   6   7   3     3113.52     2728.90    232.51 o 
   7   7   3     1921.54     1706.77    274.37 o 
   8   7   3     1615.19     1590.42    204.73 o 
   9   7   3      688.82      539.47    149.41 o 
  10   7   3      154.06      168.04     80.85 o 
  -7   8   3      939.50     1104.19    225.02 o 
  -6   8   3     1428.02     1309.56    233.18 o 
  -5   8   3     1128.81     1176.91    213.00 o 
  -4   8   3      348.53      276.94    112.52 o 
  -3   8   3      783.34      709.48    145.77 o 
  -2   8   3       50.28       86.95     74.63 o 
  -1   8   3      988.17      988.98    151.57 o 
   0   8   3      804.22      858.25    118.77 o 
   1   8   3      481.64      494.88     79.49 o 
   2   8   3        3.85        2.42     28.27 o 
   3   8   3     1525.15     1554.04    338.86 o 
   4   8   3     4710.72     4609.55    320.33 o 
   5   8   3     2701.44     2289.09    210.37 o 
   6   8   3     2927.38     2857.16    243.58 o 
   7   8   3     1149.17      998.15    289.57 o 
   8   8   3      334.33      337.94     95.83 o 
   9   8   3        3.79       33.43     67.69 o 
  10   8   3       49.88      104.76     91.97 o 
  -6   9   3      284.26      301.42    126.93 o 
  -5   9   3       98.13      179.23    104.83 o 
  -4   9   3      117.73      194.89     94.69 o 
  -3   9   3      195.64      122.99     85.09 o 
  -2   9   3      165.35      155.85     84.08 o 
  -1   9   3       56.16       38.49     66.21 o 
   0   9   3       79.60      136.79     71.45 o 
   1   9   3      901.18      770.96    104.16 o 
   2   9   3     2300.66     2374.44    175.38 o 
   3   9   3     4431.24     4326.36    253.52 o 
   4   9   3     6160.53     6326.35    277.28 o 
   5   9   3      912.72      916.52    137.70 o 
   6   9   3       92.15       33.08     53.77 o 
   7   9   3       20.19       33.30     41.33 o 
   8   9   3       25.11       54.06     58.43 o 
   9   9   3      103.41      114.40     81.32 o 
  10   9   3       56.25      368.80    380.81 o 
  -5  10   3       37.31       15.14     64.55 o 
  -4  10   3      485.04      316.09    114.39 o 
  -3  10   3       83.31       34.36     82.13 o 
  -2  10   3      101.33      132.82    134.21 o 
  -1  10   3      696.48      726.58    141.71 o 
   0  10   3     2788.39     2650.31    263.67 o 
   1  10   3     2588.40     2216.19    358.33 o 
   2  10   3     4357.37     4256.64    234.76 o 
   3  10   3     1813.42     1525.63    138.54 o 
   4  10   3     1093.25     1145.49    168.29 o 
   5  10   3        6.60       47.77     61.62 o 
   6  10   3      808.58      889.40    193.05 o 
   7  10   3      533.71      570.34    127.72 o 
   8  10   3      173.06      151.59     91.19 o 
   9  10   3       22.52      -39.60     58.86 o 
  -5  11   3       15.88      130.82     98.24 o 
  -4  11   3       69.79       59.95     67.66 o 
  -3  11   3      152.33      196.93    108.44 o 
  -2  11   3     1367.61     1262.23    197.48 o 
  -1  11   3     2024.67     1856.39    244.88 o 
   0  11   3     2285.74     2242.06    240.39 o 
   1  11   3     1182.22     1225.02    351.06 o 
   2  11   3       25.02       22.56     60.81 o 
   3  11   3       46.95       60.67     45.93 o 
   4  11   3       17.35      -19.69     55.44 o 
   5  11   3       96.82       83.97     61.62 o 
   6  11   3      409.19      343.30    104.86 o 
   7  11   3      110.42      164.09     87.73 o 
   8  11   3       66.41       72.09     76.24 o 
   9  11   3      520.20      573.32    133.07 o 
  -3  12   3      694.47      803.26    244.62 o 
  -2  12   3     1029.08      981.27    183.87 o 
  -1  12   3      715.82      795.95    159.79 o 
   0  12   3      251.33      246.69     98.32 o 
   1  12   3       39.96       -8.28     68.17 o 
   2  12   3       10.46        4.09     49.23 o 
   3  12   3      867.12      837.89    147.97 o 
   4  12   3      331.32      273.12     98.17 o 
   5  12   3       66.88        1.32     85.95 o 
   6  12   3       30.73       28.82     78.97 o 
   7  12   3      176.64      150.70     82.27 o 
   8  12   3      569.47      704.10    141.53 o 
  -2  13   3      112.63       36.13     70.97 o 
  -1  13   3        0.13      -33.81     61.19 o 
   0  13   3      129.64      150.90    139.50 o 
   1  13   3       98.39       56.34     58.46 o 
   2  13   3       10.81      144.29    253.21 o 
   3  13   3       33.87      109.75    101.81 o 
   4  13   3       54.67       95.20    126.94 o 
   5  13   3      755.81     1057.79    260.48 o 
   6  13   3      840.74     1234.63    199.09 o 
   7  13   3      386.71      804.50    161.46 o 
   0  14   3       20.57       61.43     77.00 o 
   1  14   3       40.97       52.92     76.16 o 
   2  14   3      108.23       79.01     79.08 o 
   3  14   3      509.99      391.38    161.31 o 
   4  14   3      577.13      778.80    234.04 o 
   5  14   3      617.63      692.86    220.81 o 
  -4 -13   4        0.60       29.09    113.71 o 
  -3 -13   4       28.42      149.41    154.70 o 
  -2 -13   4        0.01      -87.27     87.27 o 
  -1 -13   4       59.28      107.10    141.48 o 
   0 -13   4      196.23      173.21    159.99 o 
   1 -13   4      449.02      417.96    138.16 o 
  -6 -12   4       80.75       -2.50     78.67 o 
  -5 -12   4       27.86       17.82     91.13 o 
  -4 -12   4        8.94      -10.58    103.14 o 
  -3 -12   4      119.18      231.39    157.35 o 
  -2 -12   4      573.42      735.17    235.36 o 
  -1 -12   4      604.49      499.81    183.79 o 
   0 -12   4      680.76      610.73    151.92 o 
   1 -12   4      385.30      551.06    147.40 o 
   2 -12   4      303.59      388.97    138.42 o 
   3 -12   4      147.72      206.70    118.14 o 
  -7 -11   4       33.94       70.97    140.16 o 
  -6 -11   4        1.98       67.33    108.42 o 
  -5 -11   4      175.72      132.63     80.84 o 
  -4 -11   4      988.44     1075.67    201.95 o 
  -3 -11   4      780.32      905.74    251.23 o 
  -2 -11   4     1238.00     1543.06    309.41 o 
  -1 -11   4      964.13     1328.85    329.24 o 
   0 -11   4      430.81      568.05    253.21 o 
   1 -11   4       18.09       -0.76     65.51 o 
   2 -11   4        1.65      -20.42     66.34 o 
   3 -11   4       13.33       21.06     75.13 o 
   4 -11   4       24.38       30.10     92.59 o 
  -8 -10   4        6.02       42.47     76.99 o 
  -7 -10   4      191.60      246.09    108.11 o 
  -6 -10   4      695.51      789.03    160.92 o 
  -5 -10   4      903.76     1185.25    213.25 o 
  -4 -10   4     1726.52     1859.51    314.69 o 
  -3 -10   4     1129.38     1162.16    416.51 o 
  -2 -10   4      566.26      836.98    222.14 o 
  -1 -10   4       50.04       62.24     85.95 o 
   0 -10   4        5.54      -11.26     67.92 o 
   1 -10   4       38.96       67.73     79.42 o 
   2 -10   4       95.63      116.00     96.04 o 
   3 -10   4       52.52       43.08     91.45 o 
   4 -10   4       19.02      -24.75     86.52 o 
   5 -10   4      280.94      175.02    115.93 o 
  -8  -9   4      582.96      653.40    185.11 o 
  -7  -9   4     1355.05     1525.17    243.12 o 
  -6  -9   4     2065.73     1939.39    262.61 o 
  -5  -9   4      732.56      729.66    160.45 o 
  -4  -9   4      748.05      841.59    168.76 o 
  -3  -9   4      258.17      242.62     98.13 o 
  -2  -9   4       11.51        5.88     60.16 o 
  -1  -9   4       54.52       46.45     69.42 o 
   0  -9   4      930.00     1097.18    177.84 o 
   1  -9   4      256.33      204.74     99.71 o 
   2  -9   4       31.65       36.26     78.75 o 
   3  -9   4      757.10      744.41    167.00 o 
   4  -9   4     1102.94      937.62    203.44 o 
   5  -9   4      599.28      679.33    183.79 o 
   6  -9   4      681.88      557.58    159.10 o 
  -9  -8   4      349.58      557.02    179.04 o 
  -8  -8   4      790.31      812.55    187.99 o 
  -7  -8   4     1038.40      948.00    182.50 o 
  -6  -8   4      785.72      938.45    179.16 o 
  -5  -8   4        3.14       67.10     87.93 o 
  -4  -8   4      183.49      198.78     99.12 o 
  -3  -8   4      309.82      399.91    118.78 o 
  -2  -8   4      300.44      350.53     66.07 o 
  -1  -8   4        4.93       44.67     44.08 o 
   0  -8   4      124.51       77.95     65.20 o 
   1  -8   4      561.97      543.23    134.18 o 
   2  -8   4      551.67      670.58    154.58 o 
   3  -8   4     2679.75     2957.82    310.44 o 
   4  -8   4     1566.57     1794.59    310.73 o 
   5  -8   4      529.70      484.27    148.94 o 
   6  -8   4      105.65      259.68    113.43 o 
   7  -8   4        0.01      -19.55     95.06 o 
  -9  -7   4      423.68      445.98    147.43 o 
  -8  -7   4      272.80      254.92    117.00 o 
  -7  -7   4       62.36      166.60    100.49 o 
  -6  -7   4        3.62      -41.78     61.61 o 
  -5  -7   4      314.17      303.79    105.92 o 
  -4  -7   4     1867.70     1755.60    216.69 o 
  -3  -7   4        4.25       12.57     54.39 o 
  -2  -7   4      192.65      226.97     55.11 o 
  -1  -7   4     2946.72     3037.91    195.07 o 
   0  -7   4     3394.93     3816.04    232.11 o 
   1  -7   4     2508.44     2705.02    249.01 o 
   2  -7   4     1699.05     1849.13    221.53 o 
   3  -7   4     1951.15     2086.11    252.75 o 
   4  -7   4     1850.25     1877.25    258.56 o 
   5  -7   4        2.88       14.49     74.67 o 
   6  -7   4       21.12       71.80     77.94 o 
   7  -7   4       13.76      -13.36     78.84 o 
   8  -7   4        0.34      477.53   1064.41 o 
  -9  -6   4        6.46      -15.80     91.81 o 
  -8  -6   4       51.78       85.15     86.90 o 
  -7  -6   4      166.96      228.70    105.97 o 
  -6  -6   4      121.19       95.76     86.61 o 
  -5  -6   4      384.05      453.12    119.70 o 
  -4  -6   4      188.73      177.36     76.75 o 
  -3  -6   4     1530.56     1428.93    173.57 o 
  -2  -6   4     3264.24     3377.21    177.98 o 
  -1  -6   4     4767.55     4060.45    465.34 o 
   0  -6   4     5131.41     5629.23    262.76 o 
   1  -6   4     1065.17     1241.16    125.49 o 
   2  -6   4        0.49       10.61     51.83 o 
   3  -6   4      361.71      210.01     98.25 o 
   4  -6   4      125.84      169.55     95.31 o 
   5  -6   4      364.89      350.46    161.31 o 
   6  -6   4       13.39       29.65     69.15 o 
   7  -6   4       14.00        2.17     78.22 o 
   8  -6   4       97.31      163.26    122.80 o 
  -9  -5   4       84.79      106.81    124.95 o 
  -8  -5   4      266.56      367.03    124.95 o 
  -7  -5   4       35.46       13.43     75.37 o 
  -6  -5   4        8.01       49.47     77.65 o 
  -5  -5   4     1252.79     1352.22    186.61 o 
  -4  -5   4     2939.85     2602.37    235.00 o 
  -3  -5   4     4965.77     4036.07    257.51 o 
  -2  -5   4     5010.34     5169.96    204.14 o 
  -1  -5   4     3116.59     3243.22    169.67 o 
   0  -5   4      918.03      954.84     98.33 o 
   1  -5   4        4.97       -2.76     29.66 o 
   2  -5   4      512.98      841.21    125.22 o 
   3  -5   4     1590.62     1513.70    184.68 o 
   4  -5   4       13.13       38.71     96.52 o 
   5  -5   4       85.63      189.37     89.27 o 
   6  -5   4      638.10      637.71    151.16 o 
   7  -5   4      845.69      833.64    181.47 o 
   8  -5   4      531.29      541.96    160.60 o 
   9  -5   4      583.24     1107.31    688.23 o 
 -10  -4   4        6.68       23.05     82.64 o 
  -9  -4   4        6.96       83.39     76.90 o 
  -8  -4   4       11.82       42.97     61.05 o 
  -7  -4   4     1744.17     2158.54    274.36 o 
  -6  -4   4     1834.54     1832.41    232.02 o 
  -5  -4   4     3332.33     2966.62    264.90 o 
  -4  -4   4     4903.78     4907.93    449.56 o 
  -3  -4   4     2340.77     2159.24    100.41 o 
  -2  -4   4     1925.71     2036.48    115.75 o 
  -1  -4   4     1135.96     1219.51    154.68 o 
   0  -4   4      283.62      165.46     94.70 o 
   1  -4   4     1342.00     1369.76    133.99 o 
   2  -4   4       84.11       56.12     38.01 o 
   3  -4   4     1241.69     1215.88    117.62 o 
   4  -4   4     1364.15     1369.48    232.05 o 
   5  -4   4     4541.90     4724.19    355.81 o 
   6  -4   4     1766.33     1814.77    304.78 o 
   7  -4   4      887.40     1017.26    196.39 o 
   8  -4   4      463.89      438.48    150.84 o 
   9  -4   4       55.91       47.90    101.10 o 
 -10  -3   4       89.79       92.56    108.80 o 
  -9  -3   4      552.33      553.54    173.88 o 
  -8  -3   4      401.60      557.56    136.85 o 
  -7  -3   4     1360.50     1448.27    208.84 o 
  -6  -3   4     6535.78     7152.56    453.22 o 
  -5  -3   4     4623.40     4110.55    305.72 o 
  -4  -3   4      753.96      714.31    110.79 o 
  -3  -3   4      313.40      474.00     77.76 o 
  -2  -3   4      441.20      417.56     50.81 o 
  -1  -3   4     1123.63     1116.16     81.03 o 
   0  -3   4       60.05       82.64     30.07 o 
   1  -3   4      208.44      239.51     49.38 o 
   2  -3   4      461.89      446.66     73.12 o 
   3  -3   4     3679.64     3225.17    187.27 o 
   4  -3   4     7394.19     6131.61    392.91 o 
   5  -3   4     3831.95     3973.54    301.19 o 
   6  -3   4      895.85     1067.46    180.37 o 
   7  -3   4      168.78      125.53     83.44 o 
   8  -3   4      118.32      101.43    111.07 o 
   9  -3   4        1.45       34.09     75.32 o 
 -10  -2   4      724.32     1052.63    223.32 o 
  -9  -2   4     1127.23     1233.90    227.12 o 
  -8  -2   4      764.51      827.52    166.96 o 
  -7  -2   4      246.36      251.15    103.24 o 
  -6  -2   4      318.29      172.20     89.81 o 
  -5  -2   4       36.38       68.94     69.20 o 
  -4  -2   4       21.72       47.53     23.30 o 
  -3  -2   4     2253.19     2382.67    114.95 o 
  -2  -2   4      253.33      281.20     51.32 o 
  -1  -2   4      432.57      421.15     59.69 o 
   0  -2   4     4821.63     4211.44    636.69 o 
   1  -2   4    10627.72     6892.90   3737.99 o 
   2  -2   4    11316.23     8775.56    264.06 o 
   3  -2   4     1731.49     1481.15    130.37 o 
   4  -2   4      771.79      507.89     82.87 o 
   5  -2   4     1299.74     1170.57    130.59 o 
   6  -2   4       15.79      -16.20     47.65 o 
   7  -2   4      150.44      129.05    110.41 o 
   8  -2   4       23.97      -46.89     68.73 o 
   9  -2   4        6.43      -12.03     73.52 o 
  10  -2   4       41.62       -7.93     99.17 o 
 -10  -1   4      463.81      686.24    272.38 o 
  -9  -1   4      427.43      573.57    159.71 o 
  -8  -1   4       96.61      110.80     87.28 o 
  -7  -1   4      234.09      271.89    101.35 o 
  -6  -1   4        2.30      -20.02     68.00 o 
  -5  -1   4      111.53       98.38     61.50 o 
  -4  -1   4       68.53       77.31     31.95 o 
  -3  -1   4      393.71      454.84     56.45 o 
  -2  -1   4       81.24       80.27     27.73 o 
  -1  -1   4     9458.85     8970.49    199.56 o 
   0  -1   4    12987.53    14130.22    410.59 o 
   1  -1   4    20227.81    19733.32    422.57 o 
   2  -1   4     3067.07     1788.32    861.58 o 
   3  -1   4      813.89      678.90     82.75 o 
   4  -1   4        9.57       60.57     34.46 o 
   5  -1   4       13.17       72.99     51.67 o 
   6  -1   4       41.31      -25.72     56.20 o 
   7  -1   4      422.61      405.96     71.76 o 
   8  -1   4        1.27      -47.60     47.60 o 
   9  -1   4      362.76      417.83    273.70 o 
  10  -1   4      205.86      248.58    288.25 o 
  -9   0   4        6.16      145.45    124.29 o 
  -8   0   4       13.74       42.37     74.85 o 
  -7   0   4      204.05      201.39    101.81 o 
  -6   0   4       12.98       -0.36     74.39 o 
  -5   0   4      520.99      654.97     86.17 o 
  -4   0   4     2385.64     2308.45    143.92 o 
  -3   0   4    10200.75    10420.60    274.57 o 
  -2   0   4    12765.55    12082.85    370.20 o 
  -1   0   4     9602.41     9562.40    287.99 o 
   0   0   4     7848.21     8032.14    163.02 o 
   1   0   4     2800.22     2987.13    264.33 o 
   2   0   4      367.75      364.16     48.75 o 
   3   0   4     2042.70     1767.34    148.47 o 
   4   0   4     3809.10     3650.45    164.64 o 
   5   0   4       58.40       70.00     33.75 o 
   6   0   4      966.43      846.10     95.12 o 
   7   0   4     1142.68     1245.56    170.16 o 
   8   0   4      524.46      585.99    147.47 o 
   9   0   4     1147.59     1228.36    257.84 o 
  10   0   4      652.83      907.06    238.00 o 
  -9   1   4       31.42      137.51    121.65 o 
  -8   1   4       41.90        6.61     96.52 o 
  -7   1   4        1.80       53.61     87.87 o 
  -6   1   4      732.98      862.89    149.48 o 
  -5   1   4     3702.17     3435.32    258.33 o 
  -4   1   4     6374.13     6316.42    239.25 o 
  -3   1   4     9918.85     6064.99   2299.12 o 
  -2   1   4     3330.68     3310.33    143.40 o 
  -1   1   4     4034.54     4244.04    142.01 o 
   0   1   4     2541.07     2287.87     97.15 o 
   1   1   4     5525.81     5090.22    214.80 o 
   2   1   4     1836.86     1872.16     80.06 o 
   3   1   4      165.53      170.66     35.49 o 
   4   1   4       41.16       44.94     30.55 o 
   5   1   4     1273.15     1212.74    107.64 o 
   6   1   4     3467.40     3823.60    208.14 o 
   7   1   4     3326.23     3372.58    231.41 o 
   8   1   4     1055.36      979.86    191.96 o 
   9   1   4     1017.61      924.92    166.58 o 
  10   1   4      414.25      383.45    154.70 o 
  -9   2   4       50.46       62.15    142.80 o 
  -8   2   4      446.02      588.40    197.01 o 
  -7   2   4     1470.62     1393.64    276.35 o 
  -6   2   4     1995.85     2004.53    169.03 o 
  -5   2   4     5038.37     5289.62    332.66 o 
  -4   2   4     1744.75     1750.60    138.14 o 
  -3   2   4     1198.04     1244.64    127.06 o 
  -2   2   4      251.41      289.93     48.36 o 
  -1   2   4     1046.75     1067.12     74.89 o 
   0   2   4     3740.64     3993.19    156.93 o 
   1   2   4      600.71      573.59     37.63 o 
   2   2   4      176.21      178.32     26.45 o 
   3   2   4     4129.01     4068.75    225.90 o 
   4   2   4     8959.96     9640.39    411.68 o 
   5   2   4     4393.53     3938.33    239.96 o 
   6   2   4     5679.18     4004.50   1546.57 o 
   7   2   4     2942.35     2834.86    319.32 o 
   8   2   4      275.16      263.04     84.91 o 
   9   2   4       22.63       36.25     65.82 o 
  10   2   4       39.97      -23.31     73.12 o 
  11   2   4       34.99        1.32     84.62 o 
  -9   3   4      816.79     1240.26    326.59 o 
  -8   3   4      922.38      966.56    285.60 o 
  -7   3   4     1745.56     1845.85    345.11 o 
  -6   3   4      485.82      492.21    111.05 o 
  -5   3   4      772.04      804.48    106.76 o 
  -4   3   4      322.33      389.47     68.60 o 
  -3   3   4      148.93      161.26     44.14 o 
  -2   3   4      794.69      781.04    102.93 o 
  -1   3   4      685.68      274.01    279.48 o 
   0   3   4       79.56      103.33     38.86 o 
   1   3   4     1395.73     1481.87     90.37 o 
   2   3   4     8494.00     8478.08    463.47 o 
   3   3   4    11176.15    11477.73    371.03 o 
   4   3   4    10379.08    10958.59    464.10 o 
   5   3   4     3383.87     3398.39    172.72 o 
   6   3   4     1489.31     1382.38    116.37 o 
   7   3   4      165.84      168.96     97.85 o 
   8   3   4       27.20      -22.59     48.17 o 
   9   3   4      562.63      585.67    129.59 o 
  10   3   4       24.60       80.66     82.79 o 
  11   3   4        0.24      494.52    200.98 o 
  -8   4   4      451.56      281.64    191.73 o 
  -7   4   4      421.15      317.69    185.11 o 
  -6   4   4        5.02       26.77     65.31 o 
  -5   4   4       32.28      -26.65     44.50 o 
  -4   4   4      595.14      424.31     87.30 o 
  -3   4   4      450.25      475.80     78.39 o 
  -2   4   4      237.42      318.76     65.16 o 
  -1   4   4     1017.62     1022.32    104.48 o 
   0   4   4     5440.23     5144.85    205.96 o 
   1   4   4     6334.02     5966.25    207.24 o 
   2   4   4    10630.96    11687.33    466.55 o 
   3   4   4     5700.70     6249.25    201.25 o 
   4   4   4     3727.74     3840.07    213.42 o 
   5   4   4       64.80       37.39     32.98 o 
   6   4   4      743.77      693.16     83.18 o 
   7   4   4      607.35      669.06    156.02 o 
   8   4   4       52.62      -17.94     43.28 o 
   9   4   4       35.38       27.16     57.73 o 
  10   4   4      135.00       98.62    115.04 o 
  11   4   4      309.61      338.82    110.56 o 
  -8   5   4        0.12      -80.66    128.26 o 
  -7   5   4       72.72       -7.83     78.67 o 
  -6   5   4      243.61      293.33    112.15 o 
  -5   5   4      469.01      433.69    124.29 o 
  -4   5   4      429.29      364.39    136.85 o 
  -3   5   4      914.99      744.31    100.59 o 
  -2   5   4     2923.78     2574.50    175.81 o 
  -1   5   4    10923.02    10186.06    333.16 o 
   0   5   4    13691.07     6502.41   4466.12 o 
   1   5   4     2026.74     1811.31    124.83 o 
   2   5   4     1711.53     1811.94    121.56 o 
   3   5   4        1.57       31.67     28.20 o 
   4   5   4       29.00       15.75     38.31 o 
   5   5   4      454.12      475.54     73.44 o 
   6   5   4      435.92      442.23     75.59 o 
   7   5   4        2.22       14.90     40.71 o 
   8   5   4      151.68      139.41     78.24 o 
   9   5   4      857.04      858.59    159.99 o 
  10   5   4      858.89     1104.72    182.80 o 
  11   5   4      738.47      900.17    172.86 o 
  -8   6   4        8.39      -26.44    179.83 o 
  -7   6   4       28.00      121.44    183.13 o 
  -6   6   4      127.93       91.05     82.51 o 
  -5   6   4      214.50      323.74    110.67 o 
  -4   6   4     2929.63     2716.96    265.59 o 
  -3   6   4     5357.54     5000.27    619.47 o 
  -2   6   4     6519.39     6270.68    372.29 o 
  -1   6   4     2153.91     1982.37    155.58 o 
   0   6   4     1025.07     1007.04    107.03 o 
   1   6   4      711.87      499.78    127.47 o 
   2   6   4      681.11      275.80    198.97 o 
   3   6   4      202.86      108.71     45.75 o 
   4   6   4      233.30      251.88     48.19 o 
   5   6   4        4.57       19.39     35.68 o 
   6   6   4      207.21      193.34     70.46 o 
   7   6   4      684.77      611.99    120.60 o 
   8   6   4     1303.38     1479.03    192.18 o 
   9   6   4      979.46     1159.36    180.91 o 
  10   6   4      526.91      733.40    172.45 o 
  -7   7   4      262.12      232.39    103.16 o 
  -6   7   4     1247.74     1324.84    214.92 o 
  -5   7   4     2142.77     1958.99    254.09 o 
  -4   7   4     2835.45     2799.77    298.40 o 
  -3   7   4     2543.21     2314.52    355.02 o 
  -2   7   4      927.08      686.84    134.98 o 
  -1   7   4      219.97      232.75     64.20 o 
   0   7   4      753.40      876.34    106.28 o 
   1   7   4     1746.00     1958.09    151.70 o 
   2   7   4     1084.81     1091.06    125.24 o 
   3   7   4       89.65       89.03     41.81 o 
   4   7   4      305.17      377.36     62.99 o 
   5   7   4     1718.58     2032.13    143.94 o 
   6   7   4     1681.39     1669.11    197.35 o 
   7   7   4     2308.14     1978.40    207.13 o 
   8   7   4     1899.85     1966.42    382.79 o 
   9   7   4      487.65      653.71    149.15 o 
  10   7   4        0.62        2.08     63.25 o 
  -7   8   4      668.57      859.28    198.34 o 
  -6   8   4     1081.15     1246.03    211.35 o 
  -5   8   4     1015.68     1008.20    197.60 o 
  -4   8   4      306.93      340.71    117.68 o 
  -3   8   4       83.44       54.82     49.30 o 
  -2   8   4      254.00      265.15     90.20 o 
  -1   8   4      253.62      180.77     94.54 o 
   0   8   4       98.87      107.17     56.50 o 
   1   8   4      172.21      186.37     57.37 o 
   2   8   4      134.40      236.61     67.33 o 
   3   8   4     2187.96     1975.15    151.37 o 
   4   8   4     2100.23     2195.98    160.91 o 
   5   8   4     3411.48     3349.66    190.94 o 
   6   8   4     2624.32     2678.97    528.24 o 
   7   8   4      552.15      550.26    128.26 o 
   8   8   4      112.87       77.37     60.41 o 
   9   8   4        4.31      -48.64     59.47 o 
  10   8   4       75.95       56.50     66.85 o 
  -6   9   4      693.27      844.46    180.74 o 
  -5   9   4      160.99      209.19     96.58 o 
  -4   9   4      267.86      256.79    109.09 o 
  -3   9   4      178.82      228.74     94.66 o 
  -2   9   4      585.98      459.62    121.05 o 
  -1   9   4        3.81       21.16     62.17 o 
   0   9   4     1216.81     1109.50    159.76 o 
   1   9   4     1920.06     1889.81    168.40 o 
   2   9   4     1447.31     1462.84    168.43 o 
   3   9   4     2579.68     2567.07    182.54 o 
   4   9   4     6020.79     5577.97    269.08 o 
   5   9   4      789.10      757.49    160.65 o 
   6   9   4       67.31       55.66     57.22 o 
   7   9   4       26.68       78.54     70.41 o 
   8   9   4      332.63      330.99     95.31 o 
   9   9   4       43.73      139.56     76.88 o 
  10   9   4       10.59      -30.77     48.34 o 
  -5  10   4       62.58      -50.17     59.47 o 
  -4  10   4       12.36        7.58     73.79 o 
  -3  10   4       29.23       72.72     84.62 o 
  -2  10   4      645.57      701.91    327.92 o 
  -1  10   4      588.48      629.90    139.97 o 
   0  10   4     2765.64     2755.55    275.14 o 
   1  10   4     3060.47     2747.48    237.00 o 
   2  10   4      643.39      875.65    244.89 o 
   3  10   4        8.74        9.45     50.43 o 
   4  10   4       73.81       73.18     52.52 o 
   5  10   4      196.57      322.99     99.83 o 
   6  10   4       65.57      -34.70     59.61 o 
   7  10   4      128.78      145.92     77.33 o 
   8  10   4       59.76       15.41     72.80 o 
   9  10   4        3.69      -13.71     51.57 o 
  -4  11   4      278.07      208.64     96.77 o 
  -3  11   4      327.77      259.78    109.75 o 
  -2  11   4     1224.02     1392.86    216.42 o 
  -1  11   4     1389.10     1097.58    322.63 o 
   0  11   4      841.08      640.61    226.10 o 
   1  11   4     1154.09     1063.60    164.53 o 
   2  11   4      217.68      319.78     89.63 o 
   3  11   4      493.13      631.26    109.21 o 
   4  11   4      457.55      459.48    106.72 o 
   5  11   4        2.96       26.37     55.87 o 
   6  11   4        5.71        2.08     59.32 o 
   7  11   4       14.41       -1.30     52.56 o 
   8  11   4      146.18       32.06     76.42 o 
   9  11   4      390.41      529.73    131.45 o 
  -3  12   4      560.10      702.42    172.26 o 
  -2  12   4      603.39      458.52    134.89 o 
  -1  12   4      407.70      514.32    133.73 o 
   0  12   4       14.52       30.45     60.40 o 
   1  12   4      136.27       88.69     81.61 o 
   2  12   4       58.65       53.07     63.63 o 
   3  12   4        4.51       57.52    101.15 o 
   4  12   4       81.66      104.37     71.78 o 
   5  12   4      247.91      357.40    102.53 o 
   6  12   4      589.42      652.51    142.86 o 
   7  12   4      655.97      753.96    150.49 o 
   8  12   4      534.86      662.90    143.98 o 
  -2  13   4        7.92       46.53     77.47 o 
  -1  13   4        4.54      -47.76     63.25 o 
   0  13   4      134.10      215.13     93.15 o 
   1  13   4       15.49       69.19     65.32 o 
   2  13   4       91.21       39.18     72.06 o 
   3  13   4        7.65       17.60     61.61 o 
   4  13   4      456.25      501.13    194.37 o 
   5  13   4      781.19      978.46    247.26 o 
   6  13   4     1123.01     1279.57    378.82 o 
   7  13   4      360.88      490.22    200.32 o 
   0  14   4        2.14       30.99     62.23 o 
   1  14   4       80.56       96.38     82.82 o 
   2  14   4      480.21      530.63    122.76 o 
   3  14   4      487.26      784.09    226.10 o 
   4  14   4      517.82      768.22    235.36 o 
   5  14   4      443.05      736.49    208.91 o 
  -3 -13   5        7.31       19.83    108.42 o 
  -2 -13   5       79.54       83.30    109.75 o 
  -1 -13   5      198.41      210.24    166.60 o 
   0 -13   5      387.97      216.85    173.21 o 
  -5 -12   5       13.09        5.52     78.07 o 
  -4 -12   5       76.23       21.16    104.46 o 
  -3 -12   5      189.54      271.06    166.60 o 
  -2 -12   5      656.10      576.50    220.81 o 
  -1 -12   5      682.79      641.29    228.75 o 
   0 -12   5      647.36      818.54    175.71 o 
   1 -12   5      379.52      329.13    119.89 o 
   2 -12   5       15.95       27.77     83.61 o 
   3 -12   5        0.01      -44.84     73.36 o 
  -6 -11   5       10.85       73.64     89.82 o 
  -5 -11   5       99.61      157.40     92.50 o 
  -4 -11   5      780.14      805.16    176.96 o 
  -3 -11   5     1069.12      975.82    255.19 o 
  -2 -11   5      785.71     1000.94    269.74 o 
  -1 -11   5      513.54      683.60    230.07 o 
   0 -11   5       48.54       56.38     73.95 o 
   1 -11   5       37.28       42.04     76.42 o 
   2 -11   5       13.00      -76.65     76.65 o 
   3 -11   5        1.63      -39.51     77.36 o 
   4 -11   5        8.20       77.86     80.95 o 
  -7 -10   5      397.43      287.79    114.53 o 
  -6 -10   5      703.05      803.34    190.20 o 
  -5 -10   5      891.19     1099.84    206.43 o 
  -4 -10   5     1262.32     1041.54    194.04 o 
  -3 -10   5      683.29      641.60    151.39 o 
  -2 -10   5       85.70      115.04    133.55 o 
  -1 -10   5      131.76      113.18     84.70 o 
   0 -10   5      169.55      105.82     81.77 o 
   1 -10   5       98.57      118.60     83.34 o 
   2 -10   5       28.63       27.54     67.30 o 
   3 -10   5       83.30       34.36     80.72 o 
   4 -10   5      201.77      306.00    124.77 o 
   5 -10   5      281.64      217.24    143.46 o 
  -8  -9   5      113.22      179.78    127.60 o 
  -7  -9   5      944.94      887.26    188.20 o 
  -6  -9   5     1130.18      962.54    240.65 o 
  -5  -9   5      519.31      480.45    139.14 o 
  -4  -9   5       16.40       67.43     81.63 o 
  -3  -9   5        8.46        0.05     66.45 o 
  -2  -9   5      312.97      351.17    111.76 o 
  -1  -9   5      101.66      105.85     67.89 o 
   0  -9   5      160.70      267.80    112.39 o 
   1  -9   5        0.62      -31.11     71.34 o 
   2  -9   5      398.50      317.34    112.22 o 
   3  -9   5     1032.66     1133.89    210.69 o 
   4  -9   5      958.37      930.57    194.43 o 
   5  -9   5      214.14      394.08    155.93 o 
   6  -9   5      295.07      200.73    103.41 o 
  -8  -8   5      449.41      458.54    137.05 o 
  -7  -8   5      341.96      344.55    116.19 o 
  -6  -8   5      426.98      365.91    122.31 o 
  -5  -8   5        0.13      -35.42     56.63 o 
  -4  -8   5      550.19      379.63    109.65 o 
  -3  -8   5      537.82      426.29    117.26 o 
  -2  -8   5      189.25      151.57    115.70 o 
  -1  -8   5       15.42        4.14     41.74 o 
   0  -8   5     2726.89     2599.55    266.43 o 
   1  -8   5     3102.76     3057.25    281.11 o 
   2  -8   5     1554.33     1591.28    224.42 o 
   3  -8   5      819.08      946.20    183.72 o 
   4  -8   5     1574.98     1717.07    254.21 o 
   5  -8   5      195.62      269.65    153.38 o 
   6  -8   5       23.07       60.01     78.94 o 
   7  -8   5        8.83      115.12    119.72 o 
  -9  -7   5      268.83      261.67    156.61 o 
  -8  -7   5       52.21      110.51     96.61 o 
  -7  -7   5       91.21      121.34     82.40 o 
  -6  -7   5       16.36       50.91     69.57 o 
  -5  -7   5        1.84       26.01     63.64 o 
  -4  -7   5       23.26       21.71     76.47 o 
  -3  -7   5        0.45       37.57     60.74 o 
  -2  -7   5     1700.37     1862.20    151.01 o 
  -1  -7   5     2021.98     2494.36    207.91 o 
   0  -7   5     5012.18     5210.08    264.88 o 
   1  -7   5     3645.93     4114.80    313.45 o 
   2  -7   5     1094.26     1305.87    190.50 o 
   3  -7   5      130.40       63.43     89.76 o 
   4  -7   5        3.82       94.14    101.41 o 
   5  -7   5       79.60      150.55     97.85 o 
   6  -7   5       48.34       43.37     78.76 o 
   7  -7   5       47.04       50.11     99.71 o 
  -9  -6   5        0.12       10.73     87.36 o 
  -8  -6   5       47.99       80.72     68.73 o 
  -7  -6   5      148.97      242.19     99.78 o 
  -6  -6   5      155.02      111.85     79.66 o 
  -5  -6   5      109.06      132.22     85.81 o 
  -4  -6   5     1373.29     1260.08    188.37 o 
  -3  -6   5     2009.45     2165.46    236.45 o 
  -2  -6   5     5222.36     5272.07    231.81 o 
  -1  -6   5     4556.11     4858.26    345.08 o 
   0  -6   5     2597.71     2759.42    188.97 o 
   1  -6   5     2039.03     2141.26    166.79 o 
   2  -6   5        1.10        0.65     60.58 o 
   3  -6   5      158.26      172.57     96.57 o 
   4  -6   5     2231.78     2146.88    257.61 o 
   5  -6   5       49.95       16.61     74.67 o 
   6  -6   5       92.27      181.30     93.89 o 
   7  -6   5      190.72      190.22    104.42 o 
   8  -6   5      327.49      327.05    127.51 o 
  -9  -5   5       18.22       75.72    109.77 o 
  -8  -5   5       33.13       14.83     72.60 o 
  -7  -5   5        0.87       -6.17     53.13 o 
  -6  -5   5      781.62      748.62    165.83 o 
  -5  -5   5     3063.23     2976.52    281.34 o 
  -4  -5   5     2046.55     2002.28    214.47 o 
  -3  -5   5     4364.63     4205.59    295.54 o 
  -2  -5   5     3410.35     3044.63    156.85 o 
  -1  -5   5     1663.13     1646.09    121.58 o 
   0  -5   5        0.06       49.83     33.95 o 
   1  -5   5      382.81      449.27     79.18 o 
   2  -5   5     1235.22     1430.13    133.93 o 
   3  -5   5        8.39       46.59     57.76 o 
   4  -5   5      248.90      168.35     84.62 o 
   5  -5   5      721.75      931.94    182.48 o 
   6  -5   5      507.87      613.79    162.02 o 
   7  -5   5     1537.08     1671.02    253.87 o 
   8  -5   5      920.39     1070.25    223.56 o 
   9  -5   5      350.94      408.78    145.52 o 
  -9  -4   5      166.34      189.00     99.08 o 
  -8  -4   5      254.34      268.63    114.75 o 
  -7  -4   5      906.89      945.59    193.31 o 
  -6  -4   5     2853.76     2716.67    373.53 o 
  -5  -4   5     5872.16     5858.50    740.46 o 
  -4  -4   5     4107.67     3281.15    254.88 o 
  -3  -4   5     1211.31     1070.43     79.30 o 
  -2  -4   5       92.73      149.79     41.55 o 
  -1  -4   5      245.39      251.75     47.02 o 
   0  -4   5     3140.89     3228.80    171.55 o 
   1  -4   5       12.14       24.48     29.99 o 
   2  -4   5       35.94       55.93     38.71 o 
   3  -4   5      140.98      202.75     59.85 o 
   4  -4   5     1781.11     1843.20    215.72 o 
   5  -4   5     3501.24     3548.50    319.44 o 
   6  -4   5     2385.36     2465.07    273.53 o 
   7  -4   5      757.82     1022.73    201.68 o 
   8  -4   5      798.55      942.20    184.96 o 
   9  -4   5       63.00      117.48    104.71 o 
  -9  -3   5     1584.60     1583.11    285.60 o 
  -8  -3   5     1716.05     1972.37    253.73 o 
  -7  -3   5     1112.10     1246.28    203.42 o 
  -6  -3   5      339.56      344.63    123.15 o 
  -5  -3   5      930.26      902.61    160.17 o 
  -4  -3   5       30.47      -10.71     54.21 o 
  -3  -3   5     1452.03     1277.53    151.83 o 
  -2  -3   5     3239.86     3109.08    178.38 o 
  -1  -3   5       49.68       85.50     30.99 o 
   0  -3   5       77.87       88.81     33.59 o 
   1  -3   5     1963.63     1315.33    622.14 o 
   2  -3   5     7819.31     7212.51    279.17 o 
   3  -3   5     2291.16     1959.44    156.79 o 
   4  -3   5     3807.49     3942.23    362.31 o 
   5  -3   5     2327.12     2161.33    274.37 o 
   6  -3   5     1272.86     1473.87    494.52 o 
   7  -3   5       13.18       -7.04     67.49 o 
   8  -3   5        9.65      -49.86     77.90 o 
   9  -3   5       14.74      -11.20     71.57 o 
  -9  -2   5     1607.34     1180.76    198.88 o 
  -8  -2   5      600.16      726.37    175.86 o 
  -7  -2   5      261.43      335.50    110.22 o 
  -6  -2   5       64.11        7.96     58.74 o 
  -5  -2   5     1038.85     1043.73    170.39 o 
  -4  -2   5      166.47      194.55     41.11 o 
  -3  -2   5      776.95      855.43     79.71 o 
  -2  -2   5      250.68      289.14     46.90 o 
  -1  -2   5        5.45       -2.05     25.76 o 
   0  -2   5     8805.89     8074.82    624.59 o 
   1  -2   5     9749.35     8751.42    610.96 o 
   2  -2   5    14108.62    10378.76   2871.49 o 
   3  -2   5     7864.60     7479.49    293.60 o 
   4  -2   5     1032.93      800.48    102.40 o 
   5  -2   5      321.71      386.54     76.62 o 
   6  -2   5      178.69      106.48     68.71 o 
   7  -2   5      198.04      247.14     90.92 o 
   8  -2   5      271.14      183.68     77.88 o 
   9  -2   5        0.50       24.28     68.88 o 
  10  -2   5       91.96       -3.97    134.87 o 
  -9  -1   5      350.76      244.20    120.71 o 
  -8  -1   5      224.30      234.27    109.79 o 
  -7  -1   5      698.81      700.03    147.00 o 
  -6  -1   5      757.51      826.78    151.40 o 
  -5  -1   5      514.53      394.00    106.08 o 
  -4  -1   5       66.30       60.75     32.21 o 
  -3  -1   5     4097.79     4398.79    178.03 o 
  -2  -1   5     5557.42     6162.14    205.00 o 
  -1  -1   5     7498.85     3225.80   2584.36 o 
   0  -1   5    20213.62    19533.33    373.63 o 
   1  -1   5     9914.16     9606.07    309.78 o 
   2  -1   5     6111.14     5605.45    233.63 o 
   3  -1   5      165.35      160.33     51.97 o 
   4  -1   5     1215.68     1312.73    183.31 o 
   5  -1   5     1151.09     1028.53    118.78 o 
   6  -1   5      275.66      304.05     75.24 o 
   7  -1   5       40.02       57.58     49.41 o 
   8  -1   5       11.17       79.67     70.39 o 
   9  -1   5      629.12      878.24    184.71 o 
  10  -1   5      657.15     1084.24    431.05 o 
  -9   0   5       12.99      -43.63    112.39 o 
  -8   0   5       22.45       71.08     82.82 o 
  -7   0   5      352.43      366.10    115.45 o 
  -6   0   5       55.05       12.58     84.62 o 
  -5   0   5      521.26      539.42     78.65 o 
  -4   0   5     3247.18     3560.43    271.68 o 
  -3   0   5     7890.12     8181.99    263.25 o 
  -2   0   5    16466.67    16395.26    331.83 o 
  -1   0   5     9829.27     9998.23    229.43 o 
   0   0   5      653.39      684.74     54.12 o 
   1   0   5      658.80      794.59    102.21 o 
   2   0   5      276.64      202.94     46.58 o 
   3   0   5     1289.67     1266.68    112.75 o 
   4   0   5     1374.07     1306.36    117.14 o 
   5   0   5      388.95      386.42     65.26 o 
   6   0   5       15.19       -0.15     32.53 o 
   7   0   5     1253.79     1489.61    149.69 o 
   8   0   5     1223.21     1356.03    138.94 o 
   9   0   5     1463.03     1688.51    290.89 o 
  -9   1   5       38.36      485.26    224.78 o 
  -8   1   5       53.35      -59.50     97.85 o 
  -7   1   5      369.31      495.10    137.55 o 
  -6   1   5      811.97      984.67    167.54 o 
  -5   1   5     4763.56     4717.82    245.77 o 
  -4   1   5     7364.02     7089.84    279.57 o 
  -3   1   5     5250.65     3644.69   1543.49 o 
  -2   1   5      219.83      182.38     38.33 o 
  -1   1   5      330.97      332.00     46.48 o 
   0   1   5      375.00      349.62     41.32 o 
   1   1   5      729.08      607.64     90.82 o 
   2   1   5      830.73      706.19     60.86 o 
   3   1   5      171.56      145.20     44.31 o 
   4   1   5        1.38        0.93     28.57 o 
   5   1   5     1210.99      365.24    324.05 o 
   6   1   5     5136.58     5172.51    243.87 o 
   7   1   5     3095.64     2958.85    205.73 o 
   8   1   5     1715.63     1678.10    155.37 o 
   9   1   5      573.23      533.58    134.69 o 
  10   1   5      298.37      343.78    156.02 o 
  -9   2   5      202.44      413.86    215.53 o 
  -8   2   5      845.58      810.54    234.04 o 
  -7   2   5     3398.87     3784.26    464.11 o 
  -6   2   5     1918.44     2130.96    182.12 o 
  -5   2   5     2963.88     1449.01   1340.16 o 
  -4   2   5     1397.62     1286.04    121.82 o 
  -3   2   5      159.68      155.26     45.15 o 
  -2   2   5        2.27       34.35     30.61 o 
  -1   2   5     1036.26      906.89     73.61 o 
   0   2   5       77.15       63.76     35.41 o 
   1   2   5        7.29       35.70     41.09 o 
   2   2   5      870.54      732.13     54.32 o 
   3   2   5     2748.94     2391.40    115.44 o 
   4   2   5     5056.76     4850.31    185.89 o 
   5   2   5     3941.41     3512.34    370.76 o 
   6   2   5     4320.54     3731.94    242.69 o 
   7   2   5     2372.28     2035.77    414.52 o 
   8   2   5      292.33      301.21     92.13 o 
   9   2   5       80.72       88.91     80.44 o 
  10   2   5       20.56       97.27     89.01 o 
  -9   3   5      692.75      604.27    268.42 o 
  -8   3   5     1385.62     1611.82    349.07 o 
  -7   3   5     2171.78     2329.79    370.23 o 
  -6   3   5     1093.18     1372.62    182.35 o 
  -5   3   5        2.85       17.73     39.90 o 
  -4   3   5      192.21      248.84     57.18 o 
  -3   3   5      834.25      890.94     97.66 o 
  -2   3   5     1110.41     1079.08    100.14 o 
  -1   3   5      137.23      110.57     42.99 o 
   0   3   5     3952.97     4318.59    182.42 o 
   1   3   5     1170.17     1001.16     85.45 o 
   2   3   5     4216.44     3806.70    296.39 o 
   3   3   5     7666.95     7260.25    642.59 o 
   4   3   5     7415.14     7075.23    308.21 o 
   5   3   5     1907.20     1787.13    139.80 o 
   6   3   5      146.76      185.56     49.34 o 
   7   3   5       10.98      -15.59     43.25 o 
   8   3   5      367.42      423.12    125.61 o 
   9   3   5      328.32      368.55    109.02 o 
  10   3   5        0.37       -8.40     61.18 o 
  11   3   5       91.58       87.27     83.30 o 
  -8   4   5      510.62      395.35    220.81 o 
  -6   4   5       59.77       10.58     78.01 o 
  -5   4   5     1493.55     1565.54    249.90 o 
  -4   4   5      574.79      467.90     82.91 o 
  -3   4   5      293.62      368.21     73.65 o 
  -2   4   5     1128.73     1154.09    120.73 o 
  -1   4   5     3483.37     3421.78    451.32 o 
   0   4   5     8151.67     7853.10    344.05 o 
   1   4   5    17651.24    19408.19    770.03 o 
   2   4   5     5382.48     5886.96    258.91 o 
   3   4   5      463.64      359.61     46.48 o 
   4   4   5      575.21      608.93    110.78 o 
   5   4   5       30.78       61.22     36.94 o 
   6   4   5      390.30      252.22     78.93 o 
   7   4   5      193.15      223.95     58.79 o 
   8   4   5       99.64       83.30     64.79 o 
   9   4   5       22.30       61.42    123.63 o 
  10   4   5      394.54      344.02    107.85 o 
  11   4   5     1202.43     1291.16    205.66 o 
  -8   5   5       18.76     -141.48    141.48 o 
  -7   5   5       72.49      115.76     75.49 o 
  -6   5   5       93.01       97.32     78.66 o 
  -5   5   5      291.42      291.87     92.84 o 
  -4   5   5      312.42      277.47     86.69 o 
  -3   5   5     2369.42     2217.52    182.09 o 
  -2   5   5     6114.22     5922.46    280.53 o 
  -1   5   5     7992.26     6313.52    757.37 o 
   0   5   5     4644.93     4862.77    238.40 o 
   1   5   5     3255.53     3735.85    191.59 o 
   2   5   5      376.49      496.25     65.17 o 
   3   5   5        6.22       15.41     30.43 o 
   4   5   5      840.95      846.69     85.23 o 
   5   5   5       97.61      169.32     48.36 o 
   6   5   5      339.61      274.80     73.81 o 
   7   5   5       58.55       81.05     59.47 o 
   8   5   5      882.66      981.55    155.89 o 
   9   5   5      455.39      587.06    179.83 o 
  10   5   5      627.99      792.50    153.07 o 
  -7   6   5        1.98       74.59     88.89 o 
  -6   6   5      317.32      219.53    112.59 o 
  -5   6   5     1085.61     1183.02    195.65 o 
  -4   6   5     2224.24     2451.76    270.40 o 
  -3   6   5     5721.63     4330.88    303.10 o 
  -2   6   5     3087.36     2786.34    202.19 o 
  -1   6   5     3615.83     3473.25    217.18 o 
   0   6   5       26.55       30.68     37.42 o 
   1   6   5      144.57      230.71     57.95 o 
   2   6   5      960.94     1001.20    121.17 o 
   3   6   5      856.40      858.36     88.98 o 
   4   6   5      814.67      908.88     91.76 o 
   5   6   5        1.12        4.76     38.52 o 
   6   6   5     1125.79     1111.61    108.08 o 
   7   6   5     1462.42     1382.35    186.71 o 
   8   6   5     2619.70     2808.56    266.43 o 
   9   6   5     1486.28     1622.45    255.85 o 
  10   6   5      334.90      344.18    102.10 o 
  -7   7   5      283.67      278.72    129.58 o 
  -6   7   5      995.37      901.65    182.89 o 
  -5   7   5     2006.37     1604.54    231.13 o 
  -4   7   5      827.84      898.85    160.11 o 
  -3   7   5     1678.53     1611.12    208.65 o 
  -2   7   5       17.09       59.16     60.47 o 
  -1   7   5       51.11       55.73     54.06 o 
   0   7   5       30.04       60.18     41.99 o 
   1   7   5      767.31      382.44    223.38 o 
   2   7   5      271.47      255.94     57.23 o 
   3   7   5        2.65       47.13     37.31 o 
   4   7   5     1792.33     1891.14    143.07 o 
   5   7   5     2139.82      808.81    738.41 o 
   6   7   5     2641.98     2795.87    254.37 o 
   7   7   5     2387.62     2118.59    236.02 o 
   8   7   5     1378.38     1560.36    203.46 o 
   9   7   5      447.40      278.28    104.46 o 
  10   7   5        0.07      -10.69    136.85 o 
  -6   8   5     1022.24     1301.46    227.43 o 
  -5   8   5     1144.47     1097.97    205.94 o 
  -4   8   5       28.24       70.71     84.27 o 
  -3   8   5      228.72      256.57     92.69 o 
  -2   8   5      430.54      511.33    130.90 o 
  -1   8   5      884.42      670.24    129.46 o 
   0   8   5       49.60       77.36     56.13 o 
   1   8   5      611.74      631.39     94.60 o 
   2   8   5     1595.19     1328.73    290.49 o 
   3   8   5     3019.18     1898.06    726.01 o 
   4   8   5     5981.10     3652.02   1757.74 o 
   5   8   5     3358.47     3440.13    206.26 o 
   6   8   5     1927.29     1975.53    218.56 o 
   7   8   5       86.80       95.20     81.98 o 
   8   8   5       13.66      -21.96     48.26 o 
   9   8   5       55.47       48.63     63.25 o 
  10   8   5      141.04      189.08    193.05 o 
  -6   9   5        1.74      -12.50    151.40 o 
  -5   9   5       44.41      -40.87     74.05 o 
  -4   9   5        3.47       -2.30     58.11 o 
  -3   9   5      245.81      374.69    159.33 o 
  -2   9   5       12.52       15.34     61.04 o 
  -1   9   5        0.92       29.69     66.21 o 
   0   9   5     1990.50     1897.04    212.14 o 
   1   9   5     3764.76     4004.35    256.03 o 
   2   9   5     5002.64     5128.23    270.13 o 
   3   9   5     1118.51     1256.97    140.36 o 
   4   9   5      402.11      460.08    123.74 o 
   5   9   5      726.06      949.32    115.58 o 
   6   9   5        5.10       37.74     53.62 o 
   7   9   5      152.71      143.43     66.83 o 
   8   9   5      266.44      244.69     84.27 o 
   9   9   5       41.66       26.51     56.81 o 
  10   9   5        1.50       60.82    183.79 o 
  -5  10   5      344.36      221.98    139.50 o 
  -4  10   5        1.60       42.97     77.57 o 
  -3  10   5      109.53      142.10     74.39 o 
  -2  10   5      788.56      719.86    149.96 o 
  -1  10   5     1281.42     1304.42    196.24 o 
   0  10   5     2446.16     2013.56    217.94 o 
   1  10   5     3544.25     3440.92    398.66 o 
   2  10   5     2033.51     1955.74    178.07 o 
   3  10   5      866.41     1101.01    144.58 o 
   4  10   5      465.02      481.15     85.99 o 
   5  10   5     1022.86     1023.15    182.38 o 
   6  10   5      331.21      429.97    106.42 o 
   7  10   5       56.15      153.48     66.67 o 
   8  10   5        4.89      -35.26     56.97 o 
   9  10   5      103.00      181.15    150.74 o 
  -4  11   5      203.22      208.65    104.16 o 
  -3  11   5      686.58      470.61    130.86 o 
  -2  11   5     1400.05     1191.72    312.05 o 
  -1  11   5     1498.85     1611.90    217.53 o 
   0  11   5      664.44      669.42    147.01 o 
   1  11   5      549.40      662.60    192.39 o 
   2  11   5        0.28        4.72     49.08 o 
   3  11   5      313.70      280.13     82.42 o 
   4  11   5      294.12      371.24     90.13 o 
   5  11   5      227.13      229.34    135.53 o 
   6  11   5       10.42       10.33     56.16 o 
   7  11   5      313.51      296.57     92.99 o 
   8  11   5      644.43      527.58    190.40 o 
   9  11   5      647.32      625.42    222.14 o 
  -3  12   5      610.77      494.79    148.76 o 
  -2  12   5      553.47      578.76    147.41 o 
  -1  12   5      409.12      321.82     96.45 o 
   0  12   5       18.22       19.64     50.77 o 
   1  12   5       51.67       98.18     68.87 o 
   2  12   5      425.39      483.51    125.61 o 
   3  12   5      477.15      579.39    125.48 o 
   4  12   5       58.93       93.58     91.23 o 
   5  12   5      165.53      206.08    119.66 o 
   6  12   5      845.52     1038.38    167.91 o 
   7  12   5      816.58      911.03    244.62 o 
   8  12   5     1069.60      589.72    219.49 o 
  -2  13   5       36.85      468.94    758.31 o 
  -1  13   5       15.91       53.33     69.67 o 
   0  13   5       88.91       38.21     97.85 o 
   1  13   5      147.38      133.06     80.66 o 
   2  13   5      108.76      128.66     76.02 o 
   3  13   5       88.77      164.19     81.33 o 
   4  13   5      370.23      486.59    185.11 o 
   5  13   5      935.28     1115.97    248.58 o 
   6  13   5     1141.03     1229.69    269.74 o 
   7  13   5      351.11      240.65    134.87 o 
   0  14   5       17.02       22.59     67.67 o 
   1  14   5       73.20      109.60     74.29 o 
   2  14   5      521.03      605.46    152.06 o 
   3  14   5      964.45     1274.64    292.22 o 
   4  14   5      751.68      897.80    235.36 o 
  -4 -12   6      140.89       42.31    108.42 o 
  -3 -12   6      313.06      294.86    167.92 o 
  -2 -12   6      625.39      540.80    248.58 o 
  -1 -12   6      832.47     1108.04    327.92 o 
   0 -12   6      228.80      284.28    167.92 o 
   1 -12   6      300.95      363.93    133.62 o 
   2 -12   6      150.94      139.24    100.10 o 
  -6 -11   6      156.06      105.89     81.79 o 
  -5 -11   6      323.79      349.19    136.85 o 
  -4 -11   6      894.15      878.25    191.22 o 
  -3 -11   6     1220.02     1024.74    273.70 o 
  -2 -11   6      806.07      671.70    224.78 o 
  -1 -11   6      369.54      499.81    235.36 o 
   0 -11   6       10.16       40.99     76.67 o 
   1 -11   6       27.86        7.10     65.75 o 
   2 -11   6       91.03       28.22     67.75 o 
   3 -11   6        0.18      -47.86     64.09 o 
   4 -11   6        2.90        8.73     90.21 o 
  -7 -10   6      240.84      197.01    103.93 o 
  -6 -10   6      724.40      535.06    152.11 o 
  -5 -10   6     1028.99      826.59    171.55 o 
  -4 -10   6      803.88      899.33    195.22 o 
  -3 -10   6      646.80      637.49    149.13 o 
  -2 -10   6        0.11       19.83    103.14 o 
  -1 -10   6       59.75      -18.51    130.90 o 
   0 -10   6      105.88      183.72     98.13 o 
   1 -10   6       90.15       91.34     79.43 o 
   2 -10   6        7.55       -1.43     64.49 o 
   3 -10   6       12.24       -1.70     66.64 o 
   4 -10   6      391.12      265.72    112.56 o 
   5 -10   6      288.03      262.51    136.16 o 
  -7  -9   6      845.79      468.03    144.19 o 
  -6  -9   6     1014.35      956.01    195.69 o 
  -5  -9   6      592.85      701.09    167.40 o 
  -4  -9   6       53.60       58.86    142.14 o 
  -3  -9   6      201.08      140.82     93.37 o 
  -2  -9   6      526.66      470.90    154.04 o 
  -1  -9   6      480.44      612.22    138.38 o 
   0  -9   6       25.69      -31.22     61.52 o 
   1  -9   6      165.75      212.96    107.10 o 
   2  -9   6      997.41      888.95    238.66 o 
   3  -9   6     1156.32     1150.02    203.86 o 
   4  -9   6     1129.44     1155.03    208.53 o 
   5  -9   6     1080.08      940.68    260.48 o 
   6  -9   6      344.38      126.04    122.47 o 
  -8  -8   6      474.29      481.82    137.73 o 
  -7  -8   6      273.25      192.33    100.02 o 
  -6  -8   6       41.15       34.22     60.38 o 
  -5  -8   6      101.72       61.37     83.41 o 
  -4  -8   6       22.91      -27.61     60.27 o 
  -3  -8   6        8.75       38.89     67.85 o 
  -2  -8   6      232.49      221.05    104.25 o 
  -1  -8   6       21.99       45.19     42.14 o 
   0  -8   6      749.55      947.10    160.68 o 
   1  -8   6     2069.85     2395.37    260.27 o 
   2  -8   6     2470.12     2711.85    283.76 o 
   3  -8   6     1452.10     1559.91    223.17 o 
   4  -8   6      282.17      382.86    134.36 o 
   5  -8   6       79.04      101.42     98.74 o 
   6  -8   6      261.10      174.80    112.01 o 
   7  -8   6       26.86       83.69    106.72 o 
  -8  -7   6        3.20        5.46     76.35 o 
  -7  -7   6       75.48      108.38     75.36 o 
  -6  -7   6      198.95      135.82     89.28 o 
  -5  -7   6      217.72      225.53     88.82 o 
  -4  -7   6      485.00      346.63    104.17 o 
  -3  -7   6      106.53      166.22     88.91 o 
  -2  -7   6     1898.56     1946.88    247.48 o 
  -1  -7   6     1020.07     1202.18    235.99 o 
   0  -7   6     2780.61     2874.75    203.24 o 
   1  -7   6     3743.99     3999.24    300.34 o 
   2  -7   6     1719.35     1935.16    238.80 o 
   3  -7   6     1336.83     1339.60    209.89 o 
   4  -7   6        0.08       19.26     80.08 o 
   5  -7   6      207.04      328.97    125.08 o 
   6  -7   6      398.55      393.69    143.09 o 
   7  -7   6       20.88      142.80    105.12 o 
  -8  -6   6       76.08      142.15     94.22 o 
  -7  -6   6      410.29      336.01    214.20 o 
  -6  -6   6        5.58      -43.16     48.67 o 
  -5  -6   6      395.75      383.76    113.06 o 
  -4  -6   6      251.79      209.97     87.98 o 
  -3  -6   6     2278.19     1826.61    238.67 o 
  -2  -6   6     4399.08     3922.98    204.26 o 
  -1  -6   6     3637.66     3406.04    195.27 o 
   0  -6   6      771.79      855.61    102.44 o 
   1  -6   6     1109.89     1167.95    127.37 o 
   2  -6   6      151.49       98.98     80.44 o 
   3  -6   6       79.68       84.39     85.73 o 
   4  -6   6       11.77        3.61     76.55 o 
   5  -6   6        6.52       30.26     79.33 o 
   6  -6   6        0.16        0.13     87.09 o 
   7  -6   6      211.52      202.68    101.68 o 
   8  -6   6      488.04      412.13    146.44 o 
  -9  -5   6       49.30       41.66     77.75 o 
  -8  -5   6        7.17       15.11     59.97 o 
  -7  -5   6       38.02      -10.66     63.47 o 
  -6  -5   6      243.57      205.47    175.86 o 
  -5  -5   6     5023.10     4609.34    683.60 o 
  -4  -5   6     7425.26     6188.70    653.85 o 
  -3  -5   6     2179.79     1799.31    194.22 o 
  -2  -5   6     2514.84     2594.49    156.32 o 
  -1  -5   6     1403.16     1493.44    122.68 o 
   0  -5   6       52.28       69.13     41.14 o 
   1  -5   6      462.55      476.07     81.18 o 
   2  -5   6      205.95      260.78     65.07 o 
   3  -5   6      473.98      684.35    135.56 o 
   4  -5   6        0.05      -50.25     78.27 o 
   5  -5   6      881.08      878.95    176.57 o 
   6  -5   6     1010.26     1338.89    231.40 o 
   7  -5   6      506.02      562.96    156.94 o 
   8  -5   6      918.84     1200.13    234.04 o 
  -9  -4   6      142.65      213.84    120.58 o 
  -8  -4   6      796.97      766.63    157.56 o 
  -7  -4   6     2123.22     2090.28    279.70 o 
  -6  -4   6     2613.10     2591.37    272.42 o 
  -5  -4   6     1455.46     1291.07    186.39 o 
  -4  -4   6     2233.05     2418.29    332.54 o 
  -3  -4   6      306.74      264.35     81.63 o 
  -2  -4   6      122.62      143.78     44.39 o 
  -1  -4   6      356.56      464.29     63.15 o 
   0  -4   6      500.08      555.49     75.97 o 
   1  -4   6      229.62      171.96     54.48 o 
   2  -4   6      215.10      294.58     66.94 o 
   3  -4   6      904.90     1025.87    120.11 o 
   4  -4   6     1443.66     1573.88    183.52 o 
   5  -4   6     1425.63     1300.09    191.20 o 
   6  -4   6     2622.28     2509.86    279.65 o 
   7  -4   6      355.42      306.58    119.54 o 
   8  -4   6      131.78      194.07    108.31 o 
   9  -4   6       14.89        0.16     88.89 o 
  -9  -3   6      864.73     1001.73    210.44 o 
  -8  -3   6     2433.87     2178.18    274.42 o 
  -7  -3   6     1897.13     1875.76    242.88 o 
  -6  -3   6      745.09      715.66    152.31 o 
  -5  -3   6      173.16      166.30     82.97 o 
  -4  -3   6        7.75       21.91     66.29 o 
  -3  -3   6      440.14      399.97     55.10 o 
  -2  -3   6      961.07      954.10     86.93 o 
  -1  -3   6     1661.34     1785.86    259.10 o 
   0  -3   6      118.34      148.91     41.42 o 
   1  -3   6      382.83      415.46     68.49 o 
   2  -3   6     4376.99     4156.05    214.33 o 
   3  -3   6     4957.41     5015.58    256.19 o 
   4  -3   6     4748.67     5560.94    299.51 o 
   5  -3   6     3366.76     3887.56    330.56 o 
   6  -3   6     1223.03     1346.14    205.87 o 
   7  -3   6       82.30       24.33     74.35 o 
   8  -3   6      147.11      219.30    111.45 o 
   9  -3   6       84.99      162.75    171.89 o 
  -9  -2   6      718.33      759.25    189.23 o 
  -8  -2   6     1524.70     1523.10    224.84 o 
  -7  -2   6      280.40      284.80    112.26 o 
  -6  -2   6        1.65       38.98     68.33 o 
  -5  -2   6      957.96      831.93    148.78 o 
  -4  -2   6      417.90      381.83     92.55 o 
  -3  -2   6       29.84       59.01     34.15 o 
  -2  -2   6      365.55      408.82     59.09 o 
  -1  -2   6     3488.37     1911.33   1224.33 o 
   0  -2   6     1874.49     1829.07    156.86 o 
   1  -2   6     4176.14     4208.34    188.66 o 
   2  -2   6    10949.39    10401.28    319.03 o 
   3  -2   6     5089.72     4953.93    239.17 o 
   4  -2   6     1163.88     1122.02    123.86 o 
   5  -2   6       19.04       45.03     52.25 o 
   6  -2   6      141.88      145.05     90.04 o 
   7  -2   6      101.37      159.70     76.65 o 
   8  -2   6      145.40      148.11     92.82 o 
   9  -2   6       33.31       -1.76     72.14 o 
  10  -2   6       86.59      215.53    232.71 o 
  -9  -1   6      134.70      902.47    456.84 o 
  -8  -1   6       36.25       87.98     79.10 o 
  -7  -1   6       41.86       78.66     81.94 o 
  -6  -1   6      749.04      644.37    144.70 o 
  -5  -1   6      415.67      483.83    127.08 o 
  -4  -1   6      122.30      120.30     67.95 o 
  -3  -1   6     2683.99     2566.19    142.21 o 
  -2  -1   6     3630.43     3490.04    161.51 o 
  -1  -1   6     6549.26     7351.71    660.41 o 
   0  -1   6    12117.61    12633.90    281.28 o 
   1  -1   6     3248.29     2375.39    280.03 o 
   2  -1   6      462.17      488.56     92.10 o 
   3  -1   6      947.38      972.39    104.49 o 
   4  -1   6      213.32      214.52     59.54 o 
   5  -1   6      963.97      483.01    299.72 o 
   6  -1   6      169.02      242.10     71.66 o 
   7  -1   6        7.01       41.33     42.33 o 
   8  -1   6       13.42        2.86     70.08 o 
   9  -1   6      697.40      693.35    296.18 o 
  10  -1   6      659.67       91.23    166.60 o 
  -9   0   6       51.10      142.80    138.84 o 
  -8   0   6      158.52      165.79     88.85 o 
  -7   0   6       35.39      -21.32     60.82 o 
  -6   0   6       32.46       49.45     77.44 o 
  -5   0   6     1082.86     1044.00    157.71 o 
  -4   0   6     3613.26     3857.96    375.78 o 
  -3   0   6     6984.79     6938.85    242.15 o 
  -2   0   6     5858.20     3042.45   1894.88 o 
  -1   0   6     1566.72     1477.07    100.32 o 
   0   0   6      393.76      350.38     57.65 o 
   1   0   6      407.59      427.44     44.98 o 
   2   0   6      560.14      511.19     65.81 o 
   3   0   6      128.83      126.71     40.94 o 
   4   0   6      462.56      458.77     77.47 o 
   5   0   6       75.88      137.60     61.31 o 
   6   0   6      336.92      400.22     80.11 o 
   7   0   6     2147.65     2061.22    194.11 o 
   8   0   6     1433.76     1537.64    171.63 o 
   9   0   6      728.48      950.31    176.33 o 
  10   0   6      666.20     1324.89    424.44 o 
  -9   1   6       57.32      141.48    137.51 o 
  -8   1   6      102.72       79.33    117.68 o 
  -7   1   6      999.12     1218.12    216.67 o 
  -6   1   6     1886.39     2014.15    233.82 o 
  -5   1   6     4284.48     3992.11    226.90 o 
  -4   1   6     3747.09     4132.70    252.60 o 
  -3   1   6     4585.24     2409.27   1766.74 o 
  -2   1   6     1451.32     1366.76    100.38 o 
  -1   1   6       68.15      107.99     31.79 o 
   0   1   6      607.85      698.70     55.11 o 
   1   1   6      329.50      421.87     98.51 o 
   2   1   6      767.67      800.76     56.89 o 
   3   1   6      494.23      551.61     72.47 o 
   4   1   6      724.72      693.32    114.81 o 
   5   1   6     2143.08     2065.23    142.71 o 
   6   1   6     2925.28     1143.06   1211.57 o 
   7   1   6     3981.54     3758.80    230.73 o 
   8   1   6     1678.61     1689.53    157.49 o 
   9   1   6      136.90      175.66     89.67 o 
  10   1   6       41.49      -26.44     85.95 o 
  -8   2   6      795.53     1016.81    268.42 o 
  -7   2   6     2476.99     2870.59    413.86 o 
  -6   2   6     2928.38     2930.25    298.54 o 
  -5   2   6     1948.45     1839.58    163.09 o 
  -4   2   6     1563.45     1789.52    173.71 o 
  -3   2   6       68.07       72.29     38.06 o 
  -2   2   6     1211.67     1082.30    101.77 o 
  -1   2   6     1200.59     1412.06     96.86 o 
   0   2   6     2147.72     2292.93    479.60 o 
   1   2   6      103.53      139.54     60.66 o 
   2   2   6      777.73      569.24     92.54 o 
   3   2   6     2859.43     2515.35    190.94 o 
   4   2   6     6232.23     5272.07    518.22 o 
   5   2   6     5963.06     5399.62    222.28 o 
   6   2   6     3384.17     2966.26    191.22 o 
   7   2   6      880.79      786.93    111.00 o 
   8   2   6       32.00       20.74     47.16 o 
   9   2   6      207.33      309.80     97.46 o 
  10   2   6       48.36       72.72     81.98 o 
  -8   3   6     1041.68     1513.97    343.78 o 
  -7   3   6     1290.64     1335.47    285.60 o 
  -6   3   6      425.32      575.17    123.08 o 
  -5   3   6      135.34      200.95     60.25 o 
  -4   3   6      415.75      390.10     73.01 o 
  -3   3   6      645.35      751.12    102.24 o 
  -2   3   6     1000.91     1018.75    101.70 o 
  -1   3   6      256.26      293.78     56.92 o 
   0   3   6      651.80      648.69     76.33 o 
   1   3   6    12823.48    14880.38    549.39 o 
   2   3   6     9783.90     8485.56   1071.02 o 
   3   3   6    10691.82    12027.01    630.20 o 
   4   3   6     5781.02     4989.39    310.23 o 
   5   3   6      521.95      458.58     72.67 o 
   6   3   6      180.93      168.89     74.71 o 
   7   3   6       96.80       50.72     61.28 o 
   8   3   6        7.83       46.64    159.99 o 
   9   3   6      518.31      536.39    120.33 o 
  10   3   6       17.03       46.00     64.09 o 
  -8   4   6      139.38      211.56    165.28 o 
  -6   4   6        8.62       37.02     70.08 o 
  -5   4   6      420.32      461.32    101.99 o 
  -4   4   6      462.63      350.46     88.92 o 
  -3   4   6       61.69       88.72     45.68 o 
  -2   4   6     1229.85     1162.46    124.14 o 
  -1   4   6     4239.44     3923.09    206.89 o 
   0   4   6     5186.27     5044.44    223.50 o 
   1   4   6     8250.12     8294.80    293.04 o 
   2   4   6    14975.84    16819.49    765.24 o 
   3   4   6     2013.36     2169.53    278.56 o 
   4   4   6      298.30      257.40     42.67 o 
   5   4   6      417.36      442.00     66.57 o 
   6   4   6      480.17      511.02     70.77 o 
   7   4   6      182.09       71.34     74.81 o 
   8   4   6        9.99      -17.64     67.43 o 
   9   4   6        1.77       22.15     50.18 o 
  10   4   6       16.82       64.79    173.21 o 
  -8   5   6      120.03       47.60    169.25 o 
  -7   5   6       76.16      112.39    175.86 o 
  -6   5   6       19.41      -18.03     67.43 o 
  -5   5   6       86.32      110.77     97.18 o 
  -4   5   6      568.88      546.05    114.96 o 
  -3   5   6     3467.83     3651.90    247.49 o 
  -2   5   6     4801.96     4311.43    246.74 o 
  -1   5   6     7268.19     7027.49    424.42 o 
   0   5   6     6522.42     6284.36    256.56 o 
   1   5   6      922.22      869.30     94.08 o 
   2   5   6      189.12      173.78     44.87 o 
   3   5   6      482.71      450.32     60.70 o 
   4   5   6      954.44      903.49    156.67 o 
   5   5   6     1492.93     1553.17    124.19 o 
   6   5   6      299.23      337.40     63.45 o 
   7   5   6       87.56      117.41     86.39 o 
   8   5   6     1051.78      952.56    142.19 o 
   9   5   6     1319.53     1429.83    182.82 o 
  10   5   6      308.51      384.77    208.91 o 
  -7   6   6        1.91       54.97     94.31 o 
  -6   6   6      517.27      588.19    141.03 o 
  -5   6   6     1282.89     1462.95    210.26 o 
  -4   6   6     1301.19     1269.38    194.89 o 
  -3   6   6     3411.04     2726.82    251.11 o 
  -2   6   6     3638.42     3678.25    242.48 o 
  -1   6   6     1295.85      824.83    519.28 o 
   0   6   6      200.82      127.34     49.88 o 
   1   6   6      442.25      377.47     66.11 o 
   2   6   6      780.44      837.70     91.13 o 
   3   6   6     1533.51     1632.52    122.03 o 
   4   6   6       15.21       49.21     39.09 o 
   5   6   6       20.49       73.20     39.98 o 
   6   6   6      654.56      606.17     95.82 o 
   7   6   6     2497.20      254.93    900.45 o 
   8   6   6     1724.08     1730.12    255.85 o 
   9   6   6     1684.07     1839.24    392.71 o 
  10   6   6      203.39      116.36    166.60 o 
  -7   7   6      558.45      489.23    141.96 o 
  -6   7   6     1079.23      988.08    206.93 o 
  -5   7   6     2700.75     2315.24    267.94 o 
  -4   7   6     2117.37     2331.31    337.17 o 
  -3   7   6      313.54      314.65    103.57 o 
  -2   7   6      148.22      165.28     77.56 o 
  -1   7   6      800.11      854.38    113.97 o 
   0   7   6     1132.54     1311.82    141.65 o 
   1   7   6      907.25      836.91    106.33 o 
   2   7   6      181.06      120.51     42.68 o 
   3   7   6      273.78      295.74     60.41 o 
   4   7   6     1815.13     1795.46    139.31 o 
   5   7   6     8320.14     9566.20    342.27 o 
   6   7   6     3105.09     3459.86    215.26 o 
   7   7   6     1140.95      104.84    511.05 o 
   8   7   6      609.14      388.74    238.00 o 
   9   7   6      117.85       92.56    153.38 o 
  10   7   6       15.50      113.71    177.18 o 
  -6   8   6      482.11      618.10    163.21 o 
  -5   8   6      373.21      232.86    103.25 o 
  -4   8   6      169.90       88.02     76.69 o 
  -3   8   6       14.36       43.57     64.98 o 
  -2   8   6      176.45      162.85     76.93 o 
  -1   8   6      671.14      596.95    129.29 o 
   0   8   6      376.57      459.12     90.93 o 
   1   8   6       33.58       53.80     48.95 o 
   2   8   6     2400.51     2289.81    174.49 o 
   3   8   6     4420.86     4438.16    300.60 o 
   4   8   6     2243.09     2179.23    174.17 o 
   5   8   6     2181.20     2492.09    177.30 o 
   6   8   6     1151.83     1212.47    175.61 o 
   7   8   6      176.17       99.38     66.97 o 
   9   8   6       26.75      116.36    186.44 o 
  10   8   6       35.53      167.92    185.11 o 
  -5   9   6      127.58      239.94    114.08 o 
  -4   9   6      153.64      224.19     94.70 o 
  -3   9   6      199.65      156.13     83.20 o 
  -2   9   6        1.06       46.48     64.07 o 
  -1   9   6       46.79       25.98     60.05 o 
   0   9   6      442.48      423.72    123.63 o 
   1   9   6     2165.37     2179.50    187.46 o 
   2   9   6     4067.13     2638.33   1328.48 o 
   3   9   6     6024.21     5698.74    309.44 o 
   4   9   6     1382.70     1600.92    161.15 o 
   5   9   6       33.43       65.81     48.45 o 
   6   9   6      142.96      -16.09     40.44 o 
   7   9   6      297.36      244.62    236.68 o 
   8   9   6      222.33      206.27    144.12 o 
   9   9   6       16.65      -46.28    140.16 o 
  10   9   6       61.62       74.05    157.35 o 
  -5  10   6        2.79      -13.06     81.32 o 
  -4  10   6        1.37       14.66     59.47 o 
  -3  10   6       15.42       90.59     81.14 o 
  -2  10   6      463.64      348.10    103.23 o 
  -1  10   6     1636.46     1695.11    204.70 o 
   0  10   6     1489.39     1369.39    218.17 o 
   1  10   6     2369.30     2518.96    265.11 o 
   2  10   6      888.63      812.86    119.09 o 
   3  10   6      578.92      519.95     95.11 o 
   4  10   6      225.38      200.36     69.94 o 
   5  10   6      291.06      204.75     61.97 o 
   6  10   6      400.23      497.16    245.94 o 
   8  10   6       45.90       84.62     97.85 o 
   9  10   6      212.99      330.56    162.64 o 
  -4  11   6      704.76      900.68    189.45 o 
  -3  11   6      781.24      617.26    145.28 o 
  -2  11   6     1291.73     1390.35    216.35 o 
  -1  11   6     1563.49     1513.44    284.94 o 
   0  11   6      751.09      856.13    263.79 o 
   1  11   6      210.65      239.96     93.93 o 
   2  11   6        0.71       12.42     50.36 o 
   3  11   6      324.30      306.68     83.73 o 
   4  11   6      614.96      651.42    108.64 o 
   5  11   6       45.13       87.27    191.73 o 
   6  11   6        9.81        3.97    167.92 o 
   7  11   6      154.72       78.01     83.30 o 
   8  11   6      616.86      789.38    243.29 o 
   9  11   6      575.44      675.67    211.56 o 
  -3  12   6      741.48      929.82    193.71 o 
  -2  12   6      126.65      134.11     84.50 o 
  -1  12   6      171.48      129.81     85.07 o 
   0  12   6        3.91       54.39     60.04 o 
   1  12   6      130.96      155.85     83.96 o 
   2  12   6      103.85      129.36     62.62 o 
   3  12   6       34.13       79.32     70.08 o 
   4  12   6       33.82      177.48     95.59 o 
   6  12   6      770.74      712.69    203.63 o 
   7  12   6      613.87      855.49    231.39 o 
   8  12   6      362.61      353.04    165.28 o 
  -1  13   6      137.42      110.39     92.56 o 
   0  13   6      106.28       78.54     68.72 o 
   1  13   6       39.37       94.62     71.80 o 
   2  13   6       43.34        2.43     57.95 o 
   3  13   6      269.87      308.08    120.32 o 
   5  13   6      756.01      957.30    224.78 o 
   6  13   6      993.00      834.34    223.46 o 
   7  13   6      565.42      534.19    215.53 o 
   1  14   6       86.38      163.96    111.07 o 
   2  14   6      535.92      347.75    144.12 o 
   3  14   6      769.20      858.14    206.27 o 
  -3 -12   7      382.85      244.62    166.60 o 
  -2 -12   7      619.05      405.93    226.10 o 
  -1 -12   7      469.27      256.52    145.45 o 
   0 -12   7      253.67      247.26    159.99 o 
   1 -12   7      133.84      118.89     93.13 o 
  -5 -11   7      258.26      251.61    124.29 o 
  -4 -11   7      394.60      459.20    226.10 o 
  -3 -11   7      567.81      476.01    193.05 o 
  -2 -11   7      582.63      495.84    219.49 o 
  -1 -11   7      493.48      444.27    177.18 o 
   0 -11   7        0.36       72.72    109.75 o 
   1 -11   7        3.67      -32.34     75.09 o 
   2 -11   7        1.40      -48.08     68.60 o 
   3 -11   7       20.36        8.38     77.12 o 
  -6 -10   7      438.75      337.23    204.29 o 
  -5 -10   7      549.80      553.74    160.44 o 
  -4 -10   7      522.83      390.37    181.15 o 
  -3 -10   7      379.25      356.26    123.68 o 
  -2 -10   7        8.33      -52.89     80.66 o 
  -1 -10   7       23.39       27.77     76.69 o 
   0 -10   7       40.05       58.38     76.03 o 
   1 -10   7       57.22       31.43     76.44 o 
   2 -10   7      190.82       60.55     99.83 o 
   3 -10   7       85.39       97.44     85.77 o 
   4 -10   7      236.83      699.47    670.38 o 
  -7  -9   7      721.68      556.57    161.31 o 
  -6  -9   7      403.84      384.08    140.14 o 
  -5  -9   7       42.76       81.21     68.83 o 
  -4  -9   7       34.63       39.44     70.21 o 
  -3  -9   7       48.99      -11.24     69.19 o 
  -2  -9   7       45.45      225.84    109.23 o 
  -1  -9   7        1.01      -42.31     96.52 o 
   0  -9   7        0.49      -29.24     75.61 o 
   1  -9   7        1.54       -8.23     63.56 o 
   2  -9   7      574.65      589.83    153.70 o 
   3  -9   7      918.82     1105.22    205.70 o 
   4  -9   7      314.03      482.54    155.06 o 
   5  -9   7      135.08      197.09    124.26 o 
  -7  -8   7      113.39       40.51     86.26 o 
  -6  -8   7       43.98       34.61     54.51 o 
  -5  -8   7      130.56      124.27     75.81 o 
  -4  -8   7      636.26      460.98    123.02 o 
  -3  -8   7        1.19       20.36     77.75 o 
  -2  -8   7      576.01      537.26    142.21 o 
  -1  -8   7       89.22       97.82     60.36 o 
   0  -8   7      953.15     1259.46    195.69 o 
   1  -8   7      322.76      446.26    115.96 o 
   2  -8   7     1295.32     1807.35    245.85 o 
   3  -8   7     1627.01     1974.50    280.38 o 
   4  -8   7      526.44      538.98    158.87 o 
   5  -8   7        1.82        3.89     91.61 o 
   6  -8   7      131.37       76.09     93.92 o 
  -8  -7   7       14.60       -7.35     81.18 o 
  -7  -7   7      176.29      133.97     98.51 o 
  -6  -7   7       22.39       89.05    103.14 o 
  -5  -7   7       21.61       87.43     93.22 o 
  -4  -7   7      125.07      181.02    104.66 o 
  -3  -7   7        1.62       -0.99     71.43 o 
  -2  -7   7     1529.41     1647.98    280.98 o 
  -1  -7   7     2428.18     2735.82    204.34 o 
   0  -7   7     1613.23     1591.97    163.87 o 
   1  -7   7     1208.09     1308.70    181.76 o 
   2  -7   7       55.77       10.93     73.00 o 
   3  -7   7      335.10      321.32    124.97 o 
   4  -7   7       71.59      118.66    114.44 o 
   5  -7   7       50.39      105.25     89.81 o 
   6  -7   7       28.15        9.71     80.66 o 
   7  -7   7        9.25        7.17     94.55 o 
  -8  -6   7       36.75      116.87    100.80 o 
  -7  -6   7      185.24      215.68    103.11 o 
  -6  -6   7       21.97       68.76     81.14 o 
  -5  -6   7      483.04      524.16    129.71 o 
  -4  -6   7     1625.36     1741.47    230.62 o 
  -3  -6   7     3015.81     2901.36    334.53 o 
  -2  -6   7     4192.79     3633.19    303.99 o 
  -1  -6   7     2451.81     2477.62    183.18 o 
   0  -6   7      293.87      404.94     78.02 o 
   1  -6   7      207.51      254.90     78.34 o 
   2  -6   7      344.54      346.10    113.03 o 
   3  -6   7      102.55       74.81     81.63 o 
   4  -6   7      171.53      260.18    105.12 o 
   5  -6   7       39.32       73.18     86.52 o 
   6  -6   7      188.79      331.81    128.66 o 
   7  -6   7      457.23      592.22    168.70 o 
   8  -6   7      503.80      388.77    140.97 o 
  -8  -5   7      124.46       78.89     94.49 o 
  -7  -5   7      245.92      255.28     92.70 o 
  -6  -5   7      789.32      738.76    153.16 o 
  -5  -5   7     2118.20     1988.29    240.26 o 
  -4  -5   7     2469.91     2515.23    264.50 o 
  -3  -5   7     1224.96     1138.12    224.12 o 
  -2  -5   7      233.40      291.80     71.96 o 
  -1  -5   7      515.01      528.33     76.40 o 
   0  -5   7      320.60      294.03     61.81 o 
   1  -5   7        2.31       47.44     37.75 o 
   2  -5   7      453.30      494.18     87.79 o 
   3  -5   7        6.49       22.50     72.24 o 
   4  -5   7      162.04      208.22    155.36 o 
   5  -5   7      772.30     1070.49    206.23 o 
   6  -5   7     1316.26     1633.21    247.39 o 
   7  -5   7      580.12      837.71    193.24 o 
   8  -5   7      549.97      481.97    152.44 o 
  -8  -4   7      857.45      995.01    204.34 o 
  -7  -4   7     1389.71     1258.42    206.52 o 
  -6  -4   7     1217.20     1063.42    191.58 o 
  -5  -4   7     2022.88     1841.21    231.26 o 
  -4  -4   7      149.88      169.62     80.20 o 
  -3  -4   7      157.35      208.25     92.56 o 
  -2  -4   7      523.26      424.87     69.19 o 
  -1  -4   7        5.63        2.38     35.59 o 
   0  -4   7     1052.25     1276.48    123.21 o 
   1  -4   7      212.40      257.49     57.77 o 
   2  -4   7     1278.49     1299.04    134.35 o 
   3  -4   7      782.10      829.85    119.04 o 
   4  -4   7     3261.11     3414.62    286.81 o 
   5  -4   7     2229.97     2480.82    275.80 o 
   6  -4   7     2428.45     2817.13    316.09 o 
   7  -4   7      729.64      839.66    183.20 o 
   8  -4   7      235.90      406.87    139.82 o 
   9  -4   7        6.31        2.47     87.72 o 
  -9  -3   7      334.38      440.34    156.45 o 
  -8  -3   7      709.95      707.43    166.33 o 
  -7  -3   7     1845.36     1559.43    232.70 o 
  -6  -3   7      208.58      169.90     92.71 o 
  -5  -3   7       17.36       48.07     73.75 o 
  -4  -3   7        2.45       -4.99     52.22 o 
  -3  -3   7      331.60      336.42     58.22 o 
  -2  -3   7      359.45      363.04     61.09 o 
  -1  -3   7      237.87      195.97    123.35 o 
   0  -3   7     1601.23     1458.29    168.88 o 
   1  -3   7     1221.67     1300.45    128.25 o 
   2  -3   7     4667.05     4948.64    371.06 o 
   3  -3   7     3538.81     3720.31    228.00 o 
   4  -3   7     3829.53     3905.89    249.60 o 
   5  -3   7      499.30      524.63    220.81 o 
   6  -3   7      343.78      305.22    104.42 o 
   7  -3   7        0.63        5.41     63.20 o 
   8  -3   7        9.18       37.59     77.94 o 
   9  -3   7        0.21      -47.77     71.65 o 
  -9  -2   7      443.49      924.31    215.90 o 
  -8  -2   7      115.95      194.23     97.67 o 
  -7  -2   7      160.71      220.40    106.44 o 
  -6  -2   7       56.41       28.24     79.93 o 
  -5  -2   7      422.01      400.59    114.23 o 
  -4  -2   7      335.86      429.74    102.77 o 
  -3  -2   7       29.07       45.90     38.49 o 
  -2  -2   7      289.37      283.46     56.24 o 
  -1  -2   7     3497.78     3234.05    168.38 o 
   0  -2   7    13642.57    15590.32    385.62 o 
   1  -2   7     2869.55     2492.69    150.55 o 
   2  -2   7     5292.24     5821.39    410.87 o 
   3  -2   7     1175.51     1311.21    126.83 o 
   4  -2   7       47.30       59.84     49.93 o 
   5  -2   7       24.61       55.68     51.86 o 
   6  -2   7       98.54       27.96     58.93 o 
   7  -2   7       65.01      132.34     84.69 o 
   8  -2   7       19.79       28.34     84.62 o 
   9  -2   7      107.09       28.42    139.50 o 
  -9  -1   7        5.17      338.51    153.97 o 
  -8  -1   7       83.20       56.24     84.71 o 
  -7  -1   7       90.82       38.43     69.95 o 
  -6  -1   7      155.94      258.80    110.41 o 
  -5  -1   7      115.76       64.41     82.67 o 
  -4  -1   7      506.39      676.39    131.75 o 
  -3  -1   7     3369.41     3935.52    195.01 o 
  -2  -1   7     6556.20     6778.55    343.93 o 
  -1  -1   7     2569.37     2371.18    132.86 o 
   0  -1   7    10616.48    10961.57    283.85 o 
   1  -1   7     1544.58     1441.22    147.41 o 
   2  -1   7       42.77       66.43     40.05 o 
   3  -1   7        7.74      -16.77     30.92 o 
   4  -1   7      577.81      577.93     94.09 o 
   5  -1   7      243.69      230.20     67.23 o 
   6  -1   7       19.89        4.39     49.29 o 
   7  -1   7      898.65     1000.00    167.59 o 
   8  -1   7      281.80      411.39    125.61 o 
   9  -1   7      511.84      858.95    180.25 o 
  -8   0   7       51.59       83.15     73.68 o 
  -7   0   7        5.36       17.52     77.35 o 
  -6   0   7      710.95      703.96    146.96 o 
  -5   0   7      944.32     1779.67    240.65 o 
  -4   0   7     3078.55     3133.93    192.58 o 
  -3   0   7     6763.18     6812.34    257.20 o 
  -2   0   7     6685.92     5089.04   1386.93 o 
  -1   0   7     3077.51     2932.79    179.19 o 
   0   0   7     1294.81     1300.85     88.19 o 
   1   0   7        3.00       18.68     19.58 o 
   2   0   7     2198.70     2192.00    116.44 o 
   3   0   7      265.94      308.89     60.20 o 
   4   0   7      103.12       80.60     46.57 o 
   5   0   7      242.64      167.42     88.70 o 
   6   0   7      685.26      880.13    152.91 o 
   7   0   7     2190.91     2525.41    227.30 o 
   8   0   7     1504.41     1801.18    228.15 o 
   9   0   7      681.72      818.34    251.23 o 
  -8   1   7      158.15      141.48    109.75 o 
  -7   1   7      620.23      591.33    154.26 o 
  -6   1   7     1883.36     1693.38    219.35 o 
  -5   1   7     2990.74     3948.25    552.70 o 
  -4   1   7     3562.98     3548.19    247.29 o 
  -3   1   7     3353.13     2071.99   1013.81 o 
  -2   1   7     2606.24     2623.63    145.58 o 
  -1   1   7      575.56      568.80     67.26 o 
   0   1   7     2757.62     3049.01    251.80 o 
   1   1   7       31.14        2.17     50.91 o 
   2   1   7     2126.14     2043.12    199.20 o 
   3   1   7       77.96      155.52     55.67 o 
   4   1   7     2280.15     2359.32    183.15 o 
   5   1   7     2647.04     2412.31    262.91 o 
   6   1   7     2755.92     2391.94    456.17 o 
   7   1   7     2060.46      783.66    614.06 o 
   8   1   7     1306.25     1249.48    135.79 o 
  -8   2   7      923.06     1121.26    275.03 o 
  -7   2   7     1531.05     1878.91    339.82 o 
  -6   2   7     1126.88     1269.91    205.52 o 
  -5   2   7      652.88      695.43    137.11 o 
  -4   2   7      258.39      301.81     69.39 o 
  -3   2   7       43.47      101.97     46.58 o 
  -2   2   7       83.98       90.84     37.68 o 
  -1   2   7     1476.70     1528.51    106.22 o 
   0   2   7     2840.35     3247.75    671.23 o 
   1   2   7       64.42       79.53     54.78 o 
   2   2   7     5624.70     5445.75    322.14 o 
   3   2   7     6954.97     6913.39    261.64 o 
   4   2   7     3992.50     3616.83    217.65 o 
   5   2   7     3994.47     4186.00    200.16 o 
   6   2   7     1180.09     1087.22    147.33 o 
   7   2   7      244.88      186.33     64.60 o 
   8   2   7      275.97      316.33     75.97 o 
  -8   3   7      509.03      653.19    223.46 o 
  -7   3   7      472.57      772.19    224.78 o 
  -6   3   7      269.04      493.20    200.98 o 
  -5   3   7       80.51       74.04     57.56 o 
  -4   3   7      277.37      245.98     63.52 o 
  -3   3   7      306.17      443.36     97.64 o 
  -2   3   7       54.77       87.05     34.62 o 
  -1   3   7      305.00      342.90     83.16 o 
   0   3   7      982.04      870.95    116.65 o 
   1   3   7     2762.22     2560.84    214.01 o 
   2   3   7     8631.08    10073.07    690.87 o 
   3   3   7     8667.56     8462.45   1130.67 o 
   4   3   7     4214.36     3730.24    144.50 o 
   5   3   7      221.27      249.12    112.01 o 
   6   3   7       16.25       47.47     36.35 o 
   7   3   7       25.27       -9.03     43.68 o 
   8   3   7        2.54      -47.89     70.07 o 
   9   3   7       59.38       95.20    138.84 o 
  10   3   7       34.55       50.25    154.70 o 
  -8   4   7        0.10       18.51    185.11 o 
  -6   4   7        1.95       44.76     59.93 o 
  -5   4   7      123.54       94.32     64.43 o 
  -4   4   7       51.69       83.10     58.64 o 
  -3   4   7      369.72      328.94     77.27 o 
  -2   4   7     2435.15     2365.88    181.37 o 
  -1   4   7     5318.88     5070.09    314.01 o 
   0   4   7     4639.50     4281.09    208.08 o 
   1   4   7     5357.18     5302.38    221.94 o 
   2   4   7     2443.43     2351.16    109.75 o 
   3   4   7      928.09      948.68     77.13 o 
   4   4   7        1.24       30.54     39.86 o 
   5   4   7      645.77      663.11    132.30 o 
   6   4   7     1229.79     1242.45    113.33 o 
   7   4   7        2.87       10.39     64.93 o 
   8   4   7      153.50      259.16    185.11 o 
   9   4   7      560.41      323.95    218.17 o 
  10   4   7      263.66      412.54    187.76 o 
  -7   5   7       75.90      125.61    136.19 o 
  -6   5   7        1.28        2.90     66.66 o 
  -5   5   7      137.67      166.39     82.68 o 
  -4   5   7      273.04      274.42     96.12 o 
  -3   5   7     1533.66     1475.96    156.26 o 
  -2   5   7     3594.41     2124.60   1140.41 o 
  -1   5   7     7931.33     7689.11    334.74 o 
   0   5   7     1935.31     1992.01    157.66 o 
   1   5   7     1624.71     1789.83    133.63 o 
   2   5   7       38.61       60.27     24.70 o 
   3   5   7      612.44      620.97     62.16 o 
   4   5   7      584.53      593.35     70.67 o 
   5   5   7       13.71       42.56     60.58 o 
   6   5   7        2.71      -58.51     58.51 o 
   7   5   7       33.70       23.05     85.63 o 
   8   5   7     1765.01     1570.83    400.64 o 
   9   5   7     1802.60     1402.90    392.71 o 
  10   5   7      609.36      807.89    276.35 o 
  -7   6   7      130.45      154.70    207.59 o 
  -6   6   7      252.13      463.72    147.40 o 
  -5   6   7     1910.92     1938.63    248.26 o 
  -4   6   7     1802.52     1962.50    224.60 o 
  -3   6   7     3030.17     2955.15    270.84 o 
  -2   6   7     1618.11     1407.75    150.31 o 
  -1   6   7      891.34      891.45    119.21 o 
   0   6   7        0.75       68.79    135.89 o 
   1   6   7     1530.07     1389.14    132.63 o 
   2   6   7      602.32      599.35     75.33 o 
   3   6   7      172.28      164.81     38.73 o 
   4   6   7        1.80       84.33     75.99 o 
   5   6   7     1974.53     2128.89    257.18 o 
   6   6   7     3477.31     3945.33    410.56 o 
   7   6   7     2006.48     2253.82    242.67 o 
   8   6   7     1428.05     1273.32    398.00 o 
   9   6   7      611.00      859.46    334.53 o 
  10   6   7      162.91       97.85    167.92 o 
  -6   7   7      930.84     1153.93    210.27 o 
  -5   7   7      780.29      681.47    149.38 o 
  -4   7   7      670.03      691.46    155.50 o 
  -3   7   7     1166.69     1249.44    184.42 o 
  -2   7   7       97.16       71.40     69.67 o 
  -1   7   7       71.57      110.02     52.31 o 
   0   7   7      226.15      158.29     59.52 o 
   1   7   7      610.00      605.62    156.77 o 
   2   7   7       18.18       44.79     42.78 o 
   3   7   7      900.91      955.97    104.27 o 
   4   7   7     2250.45     2102.08    322.63 o 
   5   7   7     1166.42     1124.38    193.07 o 
   6   7   7     3212.18     3624.96    331.88 o 
   7   7   7      937.77      749.71    301.47 o 
   8   7   7      176.69      253.87    316.02 o 
  10   7   7        2.97       47.60    179.83 o 
  -6   8   7      456.04      682.85    208.91 o 
  -5   8   7      346.75      296.59    113.41 o 
  -4   8   7      192.52      178.91     94.90 o 
  -3   8   7      715.62      653.07    136.19 o 
  -2   8   7       43.77       38.72     56.22 o 
  -1   8   7       16.62       38.82     65.87 o 
   0   8   7      147.70      167.57     66.81 o 
   1   8   7      212.94      236.75     67.36 o 
   2   8   7     1591.95     1696.49    151.90 o 
   3   8   7     2810.37     2830.55    264.00 o 
   4   8   7     5505.47     5668.28    667.07 o 
   5   8   7     1240.73     1607.41    218.64 o 
   6   8   7       39.41       -0.77     93.28 o 
   7   8   7        0.86      -22.48    171.89 o 
   8   8   7       71.52       38.35    159.99 o 
   9   8   7       61.01       64.79    162.64 o 
  10   8   7       26.91     -159.99    173.21 o 
  -5   9   7        0.97      102.79     80.95 o 
  -4   9   7       66.26      110.63     92.56 o 
  -3   9   7      413.66      306.42    107.68 o 
  -2   9   7       46.55        8.59     67.32 o 
  -1   9   7     1020.36     1007.69    166.39 o 
   0   9   7     1881.25      608.16    891.85 o 
   1   9   7     1894.15     2047.00    238.14 o 
   2   9   7     1598.00     1744.05    166.13 o 
   3   9   7     1236.07     1631.20    234.85 o 
   4   9   7      398.50      448.04    135.53 o 
   5   9   7      436.43      408.30    125.96 o 
   7   9   7      375.44      476.01    280.32 o 
   8   9   7      150.38      138.84    206.27 o 
   9   9   7       13.95       51.57    150.74 o 
  -4  10   7      141.59      176.77     78.22 o 
  -3  10   7      455.35      486.59    127.39 o 
  -2  10   7      877.03      741.64    161.97 o 
  -1  10   7     2671.75     2796.10    278.50 o 
   0  10   7     2937.40     2839.45    268.02 o 
   1  10   7      926.59      237.63    409.23 o 
   2  10   7       42.16       77.24     80.02 o 
   3  10   7        6.79       13.32     88.71 o 
   4  10   7      423.86      285.22    113.74 o 
   5  10   7      212.77      242.43    117.98 o 
   6  10   7      149.11       91.23    219.49 o 
   7  10   7        1.12      -23.80    231.39 o 
   9  10   7      493.22      446.92    177.18 o 
  -3  11   7     1155.38     1244.69    186.93 o 
  -2  11   7      680.57      727.18    158.51 o 
  -1  11   7      730.57      704.50    143.25 o 
   0  11   7      143.53      170.09     90.98 o 
   1  11   7       40.10       43.63     97.85 o 
   2  11   7      472.12      555.34    173.21 o 
   3  11   7      263.15      351.11    140.82 o 
   4  11   7       72.78      134.66    120.32 o 
   5  11   7        0.42      -56.25     98.51 o 
   6  11   7      214.25      580.46    351.72 o 
   7  11   7      602.85      650.54    345.11 o 
   8  11   7      474.17      568.56    200.98 o 
  -2  12   7      110.33      123.29     75.99 o 
  -1  12   7        0.01      191.73    142.80 o 
   0  12   7      181.28      124.29     87.27 o 
   1  12   7      179.36      230.07    124.29 o 
   2  12   7       52.43       70.08     78.01 o 
   3  12   7        8.32       19.83     81.98 o 
   4  12   7      250.75      263.10    113.14 o 
   5  12   7      586.86     1582.73    527.58 o 
   6  12   7     1025.98     1455.79    436.34 o 
   7  12   7      993.72      877.97    251.23 o 
   8  12   7      756.70      449.56    181.15 o 
  -1  13   7       24.60       22.48     89.91 o 
   0  13   7        7.19       25.12     99.17 o 
   1  13   7        2.21       47.60     67.43 o 
   2  13   7      217.40      162.64     99.17 o 
   3  13   7      472.24      421.80    152.06 o 
   4  13   7      831.15      622.78    177.18 o 
   5  13   7      764.47      928.22    331.88 o 
   6  13   7      437.13      509.06    174.54 o 
   2  14   7      719.27      292.22    157.35 o 
   3  14   7      610.22      405.93    154.70 o 
  -4 -11   8      327.24      248.58    138.84 o 
  -3 -11   8      386.88      240.65    141.48 o 
  -2 -11   8       63.62       48.92    101.81 o 
  -1 -11   8       81.98       62.15    108.42 o 
   0 -11   8       21.54       56.86    120.32 o 
   1 -11   8       84.00      125.77     85.39 o 
   2 -11   8       17.88       31.05     82.92 o 
  -5 -10   8      433.64      386.98    276.35 o 
  -4 -10   8        8.36       45.78     68.32 o 
  -3 -10   8       21.09       76.95     89.91 o 
  -2 -10   8      121.89      144.12    113.71 o 
  -1 -10   8       15.47      -11.90     99.17 o 
   0 -10   8       23.50       47.60     88.59 o 
   1 -10   8       23.29       80.30     87.39 o 
   2 -10   8      138.28      266.27    104.60 o 
   3 -10   8      311.94      323.21    126.69 o 
   4 -10   8      296.36      358.38    136.47 o 
  -6  -9   8      322.99      226.28    161.97 o 
  -5  -9   8       51.40       52.69     67.75 o 
  -4  -9   8      143.54      168.25     83.85 o 
  -3  -9   8      742.73      691.61    164.16 o 
  -2  -9   8      144.95      115.89     87.75 o 
  -1  -9   8      260.22      277.67    137.51 o 
   0  -9   8      351.94      267.53    104.67 o 
   1  -9   8       91.28      216.89    108.06 o 
   2  -9   8      863.13      953.22    189.64 o 
   3  -9   8      982.28     1338.17    227.40 o 
   4  -9   8      899.34      999.35    217.42 o 
   5  -9   8      430.12      417.64    156.25 o 
  -7  -8   8       36.03      435.97    158.83 o 
  -6  -8   8        2.35      -15.54    109.75 o 
  -5  -8   8       88.18       60.41     72.32 o 
  -4  -8   8       74.13       61.19     70.54 o 
  -3  -8   8      358.40      469.02    143.65 o 
  -2  -8   8       46.39      -49.32     66.77 o 
  -1  -8   8      849.95      969.41    191.42 o 
   0  -8   8     2261.86     2427.30    255.97 o 
   1  -8   8     1336.75     1493.24    201.06 o 
   2  -8   8      639.06      878.99    179.33 o 
   3  -8   8     1145.56     1452.90    225.12 o 
   4  -8   8       70.89       95.09     83.84 o 
   5  -8   8      131.39      133.81    109.57 o 
   6  -8   8       32.22       70.41    113.28 o 
  -7  -7   8      234.99      287.74    120.94 o 
  -6  -7   8       48.44      134.88     79.47 o 
  -5  -7   8       39.17      -24.31     60.79 o 
  -4  -7   8      128.52       96.26    146.11 o 
  -3  -7   8     1258.90     1118.91    202.96 o 
  -2  -7   8     1332.99     1370.75    217.39 o 
  -1  -7   8     3011.64     2932.78    214.82 o 
   0  -7   8     3976.54     3313.34   1784.59 o 
   1  -7   8     1536.00     1776.99    205.72 o 
   2  -7   8       16.93      -16.60     70.59 o 
   3  -7   8        0.27       -4.47     78.98 o 
   4  -7   8       30.51       43.07     99.57 o 
   5  -7   8      178.88      261.46    110.56 o 
   6  -7   8       19.43       36.49     94.52 o 
   7  -7   8       41.83      174.81    135.53 o 
  -7  -6   8       25.81       29.09     89.88 o 
  -6  -6   8      114.43      102.89    109.75 o 
  -5  -6   8     1396.97     1293.43    208.44 o 
  -4  -6   8      812.51      693.42    140.35 o 
  -3  -6   8     1771.77     1572.27    211.07 o 
  -2  -6   8     2917.98     2844.83    283.08 o 
  -1  -6   8     1015.06      926.33    131.34 o 
   0  -6   8      266.62      272.42    114.68 o 
   1  -6   8       91.94      763.64    682.07 o 
   2  -6   8      137.37      111.88     73.68 o 
   3  -6   8      288.90      356.79    124.14 o 
   4  -6   8       13.34       -4.68     80.58 o 
   5  -6   8        5.73       67.61     92.16 o 
   6  -6   8       74.62       49.26     83.39 o 
   7  -6   8      363.15      617.07    277.67 o 
  -8  -5   8      166.18      242.52    144.32 o 
  -7  -5   8      408.02      498.25    148.29 o 
  -6  -5   8      806.00      845.20    172.93 o 
  -5  -5   8     2241.40     2170.34    264.34 o 
  -4  -5   8     2823.21     2309.54    250.69 o 
  -3  -5   8      852.75      903.53    155.19 o 
  -2  -5   8      117.30      147.07     55.72 o 
  -1  -5   8        9.87       -2.16     54.35 o 
   0  -5   8      873.04     1029.52    122.99 o 
   1  -5   8      297.78      343.39     79.34 o 
   2  -5   8        1.23        5.15     47.14 o 
   3  -5   8       32.91       32.15     68.72 o 
   4  -5   8     1068.14     1322.76    205.22 o 
   5  -5   8      843.33      945.63    179.04 o 
   6  -5   8     1051.98     1308.14    232.87 o 
   7  -5   8      810.54      770.15    173.83 o 
   8  -5   8      597.03      355.67    202.30 o 
  -8  -4   8      457.15      467.66    155.02 o 
  -7  -4   8     1413.80     1337.94    232.13 o 
  -6  -4   8     1167.52     1046.35    245.28 o 
  -5  -4   8     1469.47     1464.34    266.43 o 
  -4  -4   8     1032.70     1086.80    181.01 o 
  -3  -4   8      159.72      217.73     85.15 o 
  -2  -4   8      533.94      563.03     85.38 o 
  -1  -4   8      322.80      452.02     98.11 o 
   0  -4   8        7.13       46.80     35.34 o 
   1  -4   8       38.79       94.63     42.01 o 
   2  -4   8     1089.44      776.88    397.19 o 
   3  -4   8     2543.47     3064.22    379.11 o 
   4  -4   8     2291.88     2492.29    255.70 o 
   5  -4   8     1736.10     2160.31    254.34 o 
   6  -4   8      532.03      695.65    160.01 o 
   7  -4   8      142.34      266.04    140.16 o 
   8  -4   8       70.19       -5.29    100.49 o 
  -8  -3   8      901.80     1026.67    205.61 o 
  -7  -3   8      701.49      614.49    159.31 o 
  -6  -3   8      264.20      275.36    112.62 o 
  -5  -3   8       34.89        2.83     63.41 o 
  -4  -3   8       36.34       58.62     53.13 o 
  -3  -3   8      701.46      840.31    136.08 o 
  -2  -3   8     1312.97     1369.24    121.94 o 
  -1  -3   8       96.29      121.74     43.51 o 
   0  -3   8     1961.44     2568.83    531.93 o 
   1  -3   8     5394.05     5243.23    238.64 o 
   2  -3   8     5065.56     5098.62    262.85 o 
   3  -3   8     3469.07     3703.80    314.20 o 
   4  -3   8      981.22     1200.78    142.32 o 
   5  -3   8      547.13      565.52    125.19 o 
   6  -3   8       61.32      147.16    103.76 o 
   7  -3   8        0.23       67.31     82.17 o 
   8  -3   8       15.92       43.63     91.23 o 
   9  -3   8        1.37       23.80    103.14 o 
  -8  -2   8       54.13       21.90     78.62 o 
  -7  -2   8        0.15       87.61     79.33 o 
  -6  -2   8      128.08      119.03    115.70 o 
  -5  -2   8      616.19      734.49    154.97 o 
  -4  -2   8      215.22      264.80     96.61 o 
  -3  -2   8       83.92       86.59     62.80 o 
  -2  -2   8      230.72      224.83     54.27 o 
  -1  -2   8     3307.29     2998.23    162.23 o 
   0  -2   8     6646.13     7172.03    261.34 o 
   1  -2   8     5822.84     5352.89    593.19 o 
   2  -2   8     2959.08     2933.11    179.20 o 
   3  -2   8     1362.60     1603.60    148.42 o 
   4  -2   8       30.38       30.86     61.50 o 
   5  -2   8       30.74       46.33     52.23 o 
   6  -2   8      103.00       92.36     86.61 o 
   7  -2   8        1.10       14.08     81.98 o 
   8  -2   8       55.00      148.09    103.14 o 
   9  -2   8      286.55      300.15    130.90 o 
  -8  -1   8      125.59      178.32    105.31 o 
  -7  -1   8       46.94       25.95     70.08 o 
  -6  -1   8        1.27       91.35     92.62 o 
  -5  -1   8        3.37      -13.37     60.79 o 
  -4  -1   8      526.06      376.20    111.92 o 
  -3  -1   8     3523.30     3594.37    198.84 o 
  -2  -1   8     3933.07     3359.59    219.98 o 
  -1  -1   8     6354.04     6486.76    234.02 o 
   0  -1   8     4159.09     4164.68    185.51 o 
   1  -1   8     3189.77     3159.69    154.32 o 
   2  -1   8       12.32       66.63     36.90 o 
   3  -1   8      145.42      243.46     57.03 o 
   4  -1   8      182.96      161.54     58.23 o 
   5  -1   8       93.36      107.83     53.22 o 
   6  -1   8       20.44       33.47     49.37 o 
   7  -1   8      146.74      219.49    115.04 o 
   8  -1   8      713.23      896.48    219.49 o 
   9  -1   8      754.17      784.09    202.30 o 
  -8   0   8       28.42      181.18    102.47 o 
  -7   0   8      109.30      109.32    105.12 o 
  -6   0   8      536.04      581.84    148.95 o 
  -5   0   8     1456.78     1487.58    205.39 o 
  -4   0   8     2298.58     2522.29    182.76 o 
  -3   0   8     7192.17     7779.96    296.57 o 
  -2   0   8     4032.11     4792.70    394.45 o 
  -1   0   8      468.09      443.22     59.96 o 
   0   0   8      135.60      180.93     41.50 o 
   1   0   8      112.43      176.43     34.67 o 
   2   0   8     1324.95     1429.54    119.41 o 
   3   0   8      584.56      758.90    119.35 o 
   4   0   8       23.78       -7.62     50.35 o 
   5   0   8       93.11      108.90     51.21 o 
   6   0   8     2067.70     1825.72    221.79 o 
   7   0   8     1180.41     1442.37    205.81 o 
   8   0   8     1400.93     1781.06    296.18 o 
   9   0   8      409.10      568.56    173.21 o 
  -8   1   8      349.70      431.05    191.73 o 
  -7   1   8     1008.17     1129.63    204.93 o 
  -6   1   8     2203.10     2135.58    253.67 o 
  -5   1   8     2210.00     2779.55    563.28 o 
  -4   1   8      616.93      737.88    104.76 o 
  -3   1   8      626.48      533.65     77.80 o 
  -2   1   8      453.20      532.53     72.62 o 
  -1   1   8     1333.76     1430.27    108.87 o 
   0   1   8     1772.63     1808.17     99.46 o 
   1   1   8      813.49      629.70    124.29 o 
   2   1   8      154.71       67.06    123.63 o 
   3   1   8      943.28      799.62    138.54 o 
   4   1   8     5586.65     5428.56    364.19 o 
   5   1   8     3250.06     4072.98    806.57 o 
   6   1   8     1736.30     1822.43    253.20 o 
   7   1   8     1310.81      896.48    269.08 o 
   8   1   8      465.36      354.44    127.29 o 
   9   1   8       67.62       34.38    107.10 o 
  -8   2   8      914.64      953.34    275.03 o 
  -7   2   8     1039.34     1036.64    244.62 o 
  -6   2   8     1849.16     1541.54    228.65 o 
  -5   2   8      580.07      474.59    133.94 o 
  -4   2   8       87.60      101.28     55.15 o 
  -3   2   8     1156.28     1181.87    125.51 o 
  -2   2   8      101.85      123.37     43.67 o 
  -1   2   8      140.98      124.14     38.16 o 
   0   2   8       83.21      108.89     24.56 o 
   1   2   8     1127.78     1311.32    171.17 o 
   2   2   8     4923.99     3179.88   1064.41 o 
   3   2   8     5960.92     5934.34    545.43 o 
   4   2   8     8335.16     7766.07    577.16 o 
   5   2   8     3133.82     3040.19    342.46 o 
   6   2   8      390.75      236.50     98.80 o 
   7   2   8       39.45       23.39     83.87 o 
   8   2   8        5.05      -37.42     72.02 o 
   9   2   8        8.97      -58.18    170.57 o 
  -7   3   8      134.56       34.38     89.91 o 
  -6   3   8        1.54       43.63     92.56 o 
  -5   3   8       31.06       34.82     47.27 o 
  -4   3   8      331.01      358.05     78.69 o 
  -3   3   8      849.59      710.81     94.34 o 
  -2   3   8      254.68      246.55     52.46 o 
  -1   3   8     3184.66     2962.00    234.58 o 
   0   3   8     3930.76     4013.52    194.28 o 
   1   3   8     6037.22     6518.47    648.56 o 
   2   3   8     6636.85     5622.69    737.81 o 
   3   3   8     2036.49     2053.16    339.16 o 
   4   3   8     1136.61      851.55    143.91 o 
   5   3   8      430.23      441.05    152.72 o 
   6   3   8      617.85      791.56    319.98 o 
   7   3   8      976.35      797.83    221.48 o 
   8   3   8      246.99      265.77    110.87 o 
   9   3   8       56.64       52.89    181.15 o 
  -6   4   8      168.14      186.44    134.87 o 
  -5   4   8      102.22       93.73     56.98 o 
  -4   4   8        1.07       26.44     64.61 o 
  -3   4   8       17.47       30.57     52.99 o 
  -2   4   8     1770.98     1601.00    195.46 o 
  -1   4   8     8303.95     8048.68    323.59 o 
   0   4   8     6703.41     7018.38    275.07 o 
   1   4   8     3560.14     4434.88    347.34 o 
   2   4   8     1802.97     2072.86    220.18 o 
   3   4   8      354.57      387.51    101.81 o 
   4   4   8      767.55      737.10    146.11 o 
   5   4   8      100.86      159.97    100.72 o 
   6   4   8      582.62      533.97    126.41 o 
   7   4   8      634.86      723.22    146.15 o 
   8   4   8       14.97      -18.43     68.28 o 
   9   4   8      651.07      507.74    267.09 o 
  -7   5   8        5.21       60.82    156.02 o 
  -6   5   8       25.59        2.45     63.18 o 
  -5   5   8      326.12      317.76     93.03 o 
  -4   5   8     1475.75     1523.50    203.89 o 
  -3   5   8     5072.84     4283.58    285.36 o 
  -2   5   8     2741.13     2503.98    258.13 o 
  -1   5   8     2934.81     2924.38    200.50 o 
   0   5   8     2022.25     2078.80    160.86 o 
   1   5   8       64.85        8.93     62.13 o 
   2   5   8      305.38      351.28    111.13 o 
   3   5   8      782.98     1142.13    215.53 o 
   4   5   8      910.28     1004.31    354.36 o 
   5   5   8       29.40       11.14     93.15 o 
   6   5   8      798.36      960.10    172.95 o 
   7   5   8     1209.61     1559.74    705.42 o 
   8   5   8      799.04      724.59    305.44 o 
   9   5   8     1673.46     1931.80    524.93 o 
  -6   6   8     1001.53     1162.96    241.97 o 
  -5   6   8     2062.13     2226.83    270.12 o 
  -4   6   8     1991.21     2045.46    246.43 o 
  -3   6   8     1278.96     1144.59    176.76 o 
  -2   6   8     1862.89     1897.40    178.24 o 
  -1   6   8      178.11      204.18     65.56 o 
   0   6   8      230.50      206.56     83.69 o 
   1   6   8     1082.92     1097.99    174.54 o 
   2   6   8      874.86      855.71    161.71 o 
   3   6   8        4.26        7.10     88.69 o 
   4   6   8      291.85      413.10    138.76 o 
   5   6   8      488.93      719.40    268.42 o 
   6   6   8     1225.03     1134.52    272.38 o 
   7   6   8     2030.51     2256.77    259.30 o 
   8   6   8     1695.20     1437.28    413.86 o 
   9   6   8      581.10      527.58    265.77 o 
  -6   7   8     1439.32     1344.77    228.86 o 
  -5   7   8     1518.68     1399.68    207.46 o 
  -4   7   8      361.02      343.99    100.99 o 
  -3   7   8      262.16      255.14     93.75 o 
  -2   7   8      898.54      183.93    399.32 o 
  -1   7   8      492.06      611.91     99.91 o 
   0   7   8       72.39       50.27     73.03 o 
   1   7   8       28.48       60.51     79.97 o 
   2   7   8       91.69       28.17    124.95 o 
   3   7   8     1790.95     2074.00    245.92 o 
   4   7   8     3375.74     3979.15    343.38 o 
   5   7   8     3308.61     4058.97    381.09 o 
   6   7   8     2039.85     2414.14    284.49 o 
   7   7   8      380.03      494.48    160.73 o 
   8   7   8       83.48       72.72    175.86 o 
   9   7   8        2.83       62.15    145.45 o 
  10   7   8       21.27      117.68    245.94 o 
  -5   8   8      161.40      206.06    108.42 o 
  -4   8   8       16.42       33.79     83.07 o 
  -3   8   8      844.55      785.69    154.93 o 
  -2   8   8     1005.79      978.00    155.69 o 
  -1   8   8       85.59      116.36     76.69 o 
   0   8   8      790.31     1043.35    179.40 o 
   1   8   8     2233.11     2419.36    284.16 o 
   2   8   8     2003.04     1810.18    233.58 o 
   3   8   8     3260.64     3443.08    334.53 o 
   4   8   8     2427.42     3098.23    309.94 o 
   5   8   8     1957.76     2602.52    280.09 o 
   6   8   8      566.78      535.21    195.03 o 
   7   8   8        0.81      189.08    210.24 o 
   8   8   8      209.76      212.88    182.47 o 
   9   8   8      148.52      150.74    159.99 o 
  10   8   8        1.21       19.83    219.49 o 
  -5   9   8      132.99       73.33     73.27 o 
  -4   9   8      168.57      151.64     85.50 o 
  -3   9   8        3.28       26.34     60.34 o 
  -2   9   8        7.35       19.83     84.62 o 
  -1   9   8     1339.58     1544.38    293.54 o 
   0   9   8     3533.83     2561.19    343.78 o 
   1   9   8     5547.54     6215.60    698.81 o 
   2   9   8     2521.40     2837.53    314.26 o 
   3   9   8      586.36      646.23    157.54 o 
   4   9   8      125.31      174.42    104.92 o 
   5   9   8      218.75      201.93    116.85 o 
   6   9   8      183.89      249.29    126.91 o 
   7   9   8      192.54      191.73    174.54 o 
   8   9   8      261.16      248.58    309.41 o 
   9   9   8        2.98      -58.18    161.31 o 
  -4  10   8      108.16      117.68     95.20 o 
  -3  10   8      350.43      378.16    149.41 o 
  -2  10   8     1044.27      757.65    202.30 o 
  -1  10   8     1794.93     1643.55    297.50 o 
   0  10   8     1923.31     2050.80    345.11 o 
   1  10   8     1536.39     1335.47    252.55 o 
   2  10   8      180.60      199.29    114.64 o 
   3  10   8      190.51      325.27    117.73 o 
   4  10   8      270.70      409.88    146.97 o 
   5  10   8      293.20      269.27    126.30 o 
   6  10   8       86.52       52.89    215.53 o 
   7  10   8        3.27       38.35    181.15 o 
   8  10   8       91.40       30.41    197.01 o 
   9  10   8      195.88      424.44    202.30 o 
  -3  11   8     1312.88     1238.94    275.03 o 
  -2  11   8      787.71      774.83    208.91 o 
  -1  11   8      534.46      579.14    204.95 o 
   0  11   8       65.81       18.51     72.72 o 
   1  11   8       79.38       84.62    105.78 o 
   2  11   8       92.36      170.57    105.78 o 
   3  11   8      337.52      491.36    137.90 o 
   4  11   8      102.28      101.26     92.24 o 
   5  11   8       12.63       22.09     89.76 o 
   6  11   8      220.38      509.06    271.06 o 
   7  11   8      677.86     1295.80    528.90 o 
   8  11   8      914.01     1126.55    405.93 o 
  -2  12   8       53.06       10.58    104.46 o 
  -1  12   8       43.87       79.33    122.97 o 
   0  12   8        2.38       29.09     81.98 o 
   1  12   8      162.01       99.17     85.95 o 
   2  12   8       73.29       95.20    105.78 o 
   3  12   8        9.26      -13.22     72.72 o 
   4  12   8      261.06      315.69    120.32 o 
   5  12   8      792.23     1037.96    372.87 o 
   6  12   8      726.84     1455.79    493.20 o 
   7  12   8      633.89      860.78    346.43 o 
   0  13   8       74.72       35.70     91.23 o 
   1  13   8       73.82       88.59    101.81 o 
   2  13   8      379.84      384.77    150.74 o 
   3  13   8      670.36      523.61    173.21 o 
   4  13   8      791.21      892.51    234.04 o 
   5  13   8      818.77     1320.92    497.16 o 
   6  13   8      324.55      437.66    263.13 o 
  -2 -11   9      327.94      146.77    133.55 o 
  -1 -11   9      142.30      136.19    145.45 o 
   0 -11   9        1.20       74.05     97.85 o 
   1 -11   9      109.12        2.64    100.49 o 
  -4 -10   9      414.13      301.79    191.06 o 
  -3 -10   9       88.00      154.04     96.62 o 
  -2 -10   9      106.72      104.46    115.04 o 
  -1 -10   9        1.95       18.51     76.69 o 
   0 -10   9       15.38        6.61    101.81 o 
   1 -10   9        0.52        8.05     74.91 o 
   2 -10   9       66.76       42.93     87.24 o 
   3 -10   9      252.22      162.08    115.75 o 
  -5  -9   9      121.52       74.63     81.11 o 
  -4  -9   9       47.83      126.71     89.89 o 
  -3  -9   9       80.02       13.32     60.51 o 
  -2  -9   9      541.47      308.03    106.90 o 
  -1  -9   9       93.70       48.92    119.00 o 
   0  -9   9      416.24      708.72    231.39 o 
   1  -9   9      364.38      548.98    149.38 o 
   2  -9   9      394.21      487.17    132.16 o 
   3  -9   9      634.89      679.89    158.87 o 
   4  -9   9      269.31      185.81    120.44 o 
  -6  -8   9        2.41       44.65     82.59 o 
  -5  -8   9       34.29       22.43     66.48 o 
  -4  -8   9       20.01       -8.67     61.71 o 
  -3  -8   9       11.95       76.03     69.95 o 
  -2  -8   9      103.32       63.76     81.35 o 
  -1  -8   9      831.22     1195.10    219.10 o 
   0  -8   9     1313.77     1123.38    167.68 o 
   1  -8   9     1581.07     1906.83    254.49 o 
   2  -8   9      604.87      636.18    151.83 o 
   3  -8   9      350.95      421.38    156.69 o 
   4  -8   9        4.99       -3.84    128.26 o 
   5  -8   9        0.17      -20.42     83.76 o 
  -6  -7   9       73.20      138.58     86.90 o 
  -5  -7   9        6.38       60.23     64.93 o 
  -4  -7   9      226.94      162.23    124.29 o 
  -3  -7   9      907.94      975.70    204.29 o 
  -2  -7   9      520.67      546.64    138.84 o 
  -1  -7   9     1217.86     1450.14    215.39 o 
   0  -7   9     1493.33     1540.20    169.55 o 
   1  -7   9      618.06      981.59    172.82 o 
   2  -7   9       89.36      102.50     88.17 o 
   3  -7   9        1.95       43.83     86.64 o 
   4  -7   9        0.51       -9.12     83.35 o 
   5  -7   9       16.56       -9.13     85.19 o 
   6  -7   9       42.53       88.11    124.38 o 
  -7  -6   9        2.29       96.07     82.67 o 
  -6  -6   9       85.71      154.84     84.45 o 
  -5  -6   9      613.23      585.30    149.52 o 
  -4  -6   9     1540.51     1501.42    236.19 o 
  -3  -6   9     1808.67     1706.44    236.64 o 
  -2  -6   9     1136.91     1129.48    173.57 o 
  -1  -6   9      558.42      263.39    201.27 o 
   0  -6   9      105.33       72.47     57.25 o 
   1  -6   9        3.44      -41.13     49.00 o 
   2  -6   9      564.15      624.41    135.84 o 
   3  -6   9        0.80      -28.77     74.53 o 
   4  -6   9      188.10       57.40    101.86 o 
   5  -6   9       50.62       45.82    103.70 o 
   6  -6   9      406.04      466.75    174.54 o 
   7  -6   9      634.44      727.23    232.71 o 
  -7  -5   9      252.45      405.34    149.59 o 
  -6  -5   9      497.43      486.90    250.57 o 
  -5  -5   9     2114.89     2198.88    263.82 o 
  -4  -5   9     1466.20     1560.34    226.26 o 
  -3  -5   9     1573.19     1485.82    203.64 o 
  -2  -5   9      195.48      201.57     88.28 o 
  -1  -5   9      109.00       73.45     58.28 o 
   0  -5   9      118.01      101.78     57.15 o 
   1  -5   9        6.67      419.54    489.39 o 
   2  -5   9        5.70       18.74     51.42 o 
   3  -5   9        0.24      -23.48     75.91 o 
   4  -5   9     1357.93     1965.82    262.64 o 
   5  -5   9     1597.37     1660.68    273.04 o 
   6  -5   9      549.44      815.82    220.81 o 
   7  -5   9      575.71      888.55    240.65 o 
   8  -5   9      296.47      472.04    194.37 o 
  -7  -4   9     1184.78     1427.85    251.05 o 
  -6  -4   9      524.46      628.13    167.26 o 
  -5  -4   9      858.05      695.26    157.87 o 
  -4  -4   9      398.44      459.09    123.43 o 
  -3  -4   9       18.68        2.41     62.15 o 
  -2  -4   9      415.62      440.54     73.99 o 
  -1  -4   9      589.55      470.63    144.63 o 
   0  -4   9       82.64      121.95     57.61 o 
   1  -4   9      283.13      207.77     63.14 o 
   2  -4   9     1736.95     1866.88    174.13 o 
   3  -4   9     1375.02     1362.00    147.85 o 
   4  -4   9     2087.87     2043.21    228.70 o 
   5  -4   9     1916.29     2175.09    360.97 o 
   6  -4   9      327.93      412.54    186.44 o 
   7  -4   9       60.32       19.83     97.85 o 
   8  -4   9        0.02       76.69    115.04 o 
  -8  -3   9      542.83      711.37    227.43 o 
  -7  -3   9      614.46      705.30    165.84 o 
  -6  -3   9        1.00       -7.36     68.82 o 
  -5  -3   9      262.88      344.99    113.17 o 
  -4  -3   9       78.06       94.65     65.43 o 
  -3  -3   9      142.45       63.18     71.25 o 
  -2  -3   9       36.00       31.55     48.67 o 
  -1  -3   9      163.27      173.26     49.45 o 
   0  -3   9      904.62      852.27    102.56 o 
   1  -3   9     2211.45     2273.37    168.64 o 
   2  -3   9     4242.16     4070.38    299.38 o 
   3  -3   9     1986.56     2154.99    187.61 o 
   4  -3   9     1069.30     1088.50    183.94 o 
   5  -3   9      725.31      498.49    166.60 o 
   6  -3   9        7.66       31.73     99.17 o 
   7  -3   9       81.31      137.51    112.39 o 
   8  -3   9        5.25        2.64     75.37 o 
   9  -3   9        2.21       -1.32     96.52 o 
  -8  -2   9        0.02      -81.86     90.82 o 
  -7  -2   9        8.01      -11.44     77.33 o 
  -6  -2   9       75.92      112.70     85.05 o 
  -5  -2   9      408.42      364.85    135.88 o 
  -4  -2   9       40.47       11.60     77.65 o 
  -3  -2   9      553.65      505.32    100.70 o 
  -2  -2   9     1859.63     1863.90    141.42 o 
  -1  -2   9     1839.55     1670.72    143.50 o 
   0  -2   9     5088.79     4650.02    216.00 o 
   1  -2   9     4086.63     4456.39    483.79 o 
   2  -2   9     1591.19     1470.13    131.35 o 
   3  -2   9      530.97      682.43    135.20 o 
   4  -2   9       10.52       -7.76     56.76 o 
   5  -2   9        3.03       40.17     66.70 o 
   6  -2   9        2.18      -15.87     91.23 o 
   7  -2   9      105.96       40.99     93.88 o 
   8  -2   9        1.70      -35.70     80.66 o 
   9  -2   9      164.01      247.26    124.29 o 
  -8  -1   9       40.91       43.98     97.25 o 
  -7  -1   9       81.81      129.75     84.25 o 
  -6  -1   9        4.58        8.51     60.29 o 
  -5  -1   9       33.03       74.32     75.68 o 
  -4  -1   9     1332.59     1441.53    194.06 o 
  -3  -1   9     4592.94     4798.61    244.38 o 
  -2  -1   9     5388.72     2419.39   2087.23 o 
  -1  -1   9     3633.57     3789.14    194.53 o 
   0  -1   9     1506.57     1467.44    134.26 o 
   1  -1   9      311.30      300.69     49.09 o 
   2  -1   9        6.49       24.10     68.70 o 
   3  -1   9      130.80      130.49     83.21 o 
   4  -1   9     1249.50     1745.36    401.96 o 
   5  -1   9      130.55      150.36     79.88 o 
   6  -1   9       88.68      115.52     68.16 o 
   7  -1   9      153.89      186.44    111.07 o 
   8  -1   9      623.38      731.20    182.47 o 
   9  -1   9      613.30      595.01    177.18 o 
  -8   0   9       14.32       78.04    156.69 o 
  -7   0   9       18.78       -3.64     81.47 o 
  -6   0   9     1695.58     1971.95    263.42 o 
  -5   0   9     1994.97     2101.80    235.00 o 
  -4   0   9     2014.40     2146.07    252.55 o 
  -3   0   9     4090.17     3978.29    213.24 o 
  -2   0   9     1567.82     1704.98    131.99 o 
  -1   0   9      159.26      142.30     43.41 o 
   0   0   9      177.35      145.37     50.51 o 
   1   0   9      821.26      468.20    163.96 o 
   2   0   9     1038.63      838.72    144.60 o 
   3   0   9       36.36       -5.18     60.67 o 
   4   0   9      406.49      443.08    201.64 o 
   5   0   9      154.87       83.91     96.26 o 
   6   0   9     2230.51     2028.89    274.55 o 
   7   0   9     1971.96     1632.97    398.00 o 
   9   0   9      543.57      342.46    174.54 o 
  -7   1   9      732.52      745.38    160.81 o 
  -6   1   9     2712.63     2619.14    346.43 o 
  -5   1   9     3895.28     3924.36    340.73 o 
  -4   1   9      736.57      894.41    114.75 o 
  -3   1   9       82.90       94.11     45.00 o 
  -2   1   9       22.59       50.54     38.41 o 
  -1   1   9     1039.18     1038.60     90.38 o 
   0   1   9      984.08      911.55    135.26 o 
   1   1   9        1.89       -1.49     58.37 o 
   2   1   9        5.46        9.17     51.26 o 
   3   1   9      312.90      293.70    101.45 o 
   4   1   9     4760.26     4499.26    350.08 o 
   6   1   9     3115.31     2631.26    548.73 o 
   7   1   9     1633.18     1519.27    257.13 o 
   8   1   9      383.93      251.48    120.34 o 
   9   1   9       24.59      136.19    161.31 o 
  -7   2   9      824.94      954.66    248.58 o 
  -6   2   9      609.59      703.56    166.60 o 
  -5   2   9      880.49      735.65    155.65 o 
  -4   2   9       78.96      110.73     53.15 o 
  -3   2   9     1272.70     1314.77    130.96 o 
  -2   2   9      168.33      185.57     52.08 o 
  -1   2   9        1.41       -9.10     65.50 o 
   0   2   9       57.82       78.98     70.08 o 
   1   2   9     1391.94     1435.43    188.91 o 
   2   2   9     4704.69     4102.87    796.65 o 
   3   2   9     1639.41     1658.70    201.03 o 
   4   2   9     3209.74     3221.56    319.61 o 
   5   2   9     3261.63     1662.85    264.45 o 
   6   2   9      760.16      453.85    137.14 o 
   7   2   9       23.03        0.32     94.24 o 
   8   2   9      100.31       54.87     83.30 o 
   9   2   9       89.92       19.23     83.87 o 
  -7   3   9      245.83      372.87    156.02 o 
  -6   3   9       46.45      136.19    133.55 o 
  -5   3   9       71.37       -3.69     76.99 o 
  -4   3   9      229.70      332.91     77.72 o 
  -3   3   9      809.89      887.28    123.86 o 
  -2   3   9       17.27       -2.57     34.02 o 
  -1   3   9      666.84      524.90    111.72 o 
   0   3   9     4550.98     4877.56    374.06 o 
   1   3   9     4473.93     4714.34    332.17 o 
   2   3   9     6815.29     5717.44    369.23 o 
   3   3   9     2898.93     3036.55    285.51 o 
   4   3   9      235.17      202.45     91.19 o 
   5   3   9      850.95      768.20    152.73 o 
   6   3   9        3.24       17.83     83.84 o 
   7   3   9       87.27       47.16     72.37 o 
   8   3   9      859.84     1688.62   1843.21 o 
   9   3   9       31.04       74.05    148.09 o 
  10   3   9      113.48      163.96    171.89 o 
  -5   4   9       96.62      142.88     68.24 o 
  -4   4   9      284.33      295.29    100.02 o 
  -3   4   9      770.66      876.81    128.22 o 
  -2   4   9     2527.16     2041.39    210.63 o 
  -1   4   9     6149.60     6345.45    391.54 o 
   0   4   9     3176.88     3268.69    534.85 o 
   1   4   9     2237.14     2348.77    238.69 o 
   2   4   9      790.74      732.18    151.92 o 
   3   4   9      261.01      339.87    117.15 o 
   4   4   9      483.63      601.85    155.29 o 
   5   4   9      244.50      238.95    122.38 o 
   6   4   9       32.48        7.87     68.49 o 
   7   4   9      233.53      296.16    145.45 o 
   8   4   9      209.02      126.67     90.67 o 
   9   4   9      252.66      238.00    166.60 o 
  10   4   9      429.85      493.20    234.04 o 
  -6   5   9        4.94       18.51    119.00 o 
  -5   5   9      612.67      821.38    263.13 o 
  -4   5   9     2019.48     2022.66    230.23 o 
  -3   5   9     2872.66     2930.33    231.01 o 
  -2   5   9     4093.96     4001.22    339.11 o 
  -1   5   9     3531.00     3821.11    307.34 o 
   0   5   9      837.21      970.72    158.01 o 
   1   5   9        8.09      -48.72     48.72 o 
   2   5   9      751.45      688.74    159.78 o 
   3   5   9       73.86       80.29     92.67 o 
   4   5   9      443.99      458.83    136.85 o 
   5   5   9        0.67       -0.37     90.78 o 
   6   5   9       94.80      166.08    109.57 o 
   7   5   9      448.75      628.24    155.47 o 
   8   5   9     1454.50     2232.56    372.87 o 
   9   5   9      593.74      665.09    280.32 o 
  10   5   9      514.99       85.95    138.84 o 
  -6   6   9      696.11      727.23    260.48 o 
  -5   6   9     1930.16     1981.97    408.57 o 
  -4   6   9     3437.93     3329.94    310.13 o 
  -3   6   9      976.09     1227.04    248.58 o 
  -2   6   9       64.95       55.04     74.83 o 
  -1   6   9       76.11      120.78     77.30 o 
   0   6   9      111.97       70.99     68.10 o 
   1   6   9      703.89      868.16    212.22 o 
   2   6   9      699.99      728.46    160.62 o 
   3   6   9       26.08       45.18     99.05 o 
   4   6   9      456.59      649.78    153.82 o 
   5   6   9     1417.99     1824.96    256.52 o 
   6   6   9     2992.08     3308.89    312.45 o 
   7   6   9      547.43      666.66    152.08 o 
   8   6   9      886.57     1040.61    360.97 o 
   9   6   9      191.46      510.39    252.55 o 
  10   6   9       73.99       78.01    161.31 o 
  -5   7   9      850.66      592.37    186.44 o 
  -4   7   9      555.47      460.14    162.64 o 
  -3   7   9      654.60      539.48    174.54 o 
  -2   7   9      434.51      252.55    116.36 o 
  -1   7   9     1630.07     1640.68    231.23 o 
   0   7   9       54.23      122.20     96.90 o 
   1   7   9       11.14        5.36     82.92 o 
   2   7   9      245.65      408.28    134.45 o 
   3   7   9     1130.12      972.40    187.43 o 
   4   7   9     3520.12     3544.05    330.54 o 
   5   7   9     1583.31     1795.68    248.48 o 
   6   7   9     3184.29     3288.19    323.52 o 
   7   7   9     1016.94     1230.18    369.57 o 
   8   7   9        7.65     -150.74    157.35 o 
   9   7   9       20.63      195.69    204.95 o 
  10   7   9        8.15      -17.19    150.74 o 
  -5   8   9       15.68       17.19    111.07 o 
  -4   8   9        0.71      -76.69     76.69 o 
  -3   8   9       55.67       55.53     78.01 o 
  -2   8   9       68.60       37.02     79.33 o 
  -1   8   9       96.09      153.38    101.81 o 
   0   8   9      352.98      313.10    118.53 o 
   1   8   9     2523.54     2901.48    373.53 o 
   2   8   9     2977.54     2741.60    443.61 o 
   3   8   9     1893.17     1944.93    258.43 o 
   4   8   9     2895.44     3043.84    314.16 o 
   5   8   9      176.44      160.46    120.32 o 
   6   8   9        2.80      126.50    111.51 o 
   7   8   9       15.72      121.65    228.75 o 
   8   8   9      204.61      271.06    166.60 o 
   9   8   9       90.45       30.41    199.66 o 
  -4   9   9        5.33       46.28     87.27 o 
  -3   9   9       16.62       62.15     78.01 o 
  -2   9   9      328.36      388.74    153.38 o 
  -1   9   9      261.09      218.17    120.32 o 
   0   9   9     1230.50     1428.02    289.57 o 
   1   9   9     2193.78     2014.56    250.02 o 
   2   9   9     2472.22     2885.94    336.23 o 
   3   9   9      421.01      537.71    159.24 o 
   4   9   9        8.82      -58.82     99.80 o 
   5   9   9       23.58       68.30     95.48 o 
   6   9   9      430.69      648.61    161.71 o 
   7   9   9       21.89      126.94    264.45 o 
   8   9   9        4.20     -163.96    167.92 o 
   9   9   9       35.55      -29.09    174.54 o 
  -3  10   9      615.31      490.55    170.57 o 
  -2  10   9     1025.81     1237.62    268.42 o 
  -1  10   9     1147.42      942.76    235.36 o 
   0  10   9      739.80      975.82    244.62 o 
   1  10   9      370.21      569.89    195.69 o 
   2  10   9       12.55       62.27    118.34 o 
   3  10   9       40.69       39.23     86.84 o 
   4  10   9      336.93      405.98    141.95 o 
   5  10   9       22.85      128.97    103.29 o 
   6  10   9       34.90      164.78    139.50 o 
   7  10   9      242.79      788.06    342.46 o 
   8  10   9      399.78      632.03    390.06 o 
  -2  11   9      434.36      460.14    152.06 o 
  -1  11   9      283.80      241.97    141.48 o 
   0  11   9       66.76       15.87     93.88 o 
   1  11   9        2.35      -34.38     68.76 o 
   2  11   9      148.55      153.38    111.07 o 
   3  11   9      201.61      219.66    151.40 o 
   4  11   9       64.97      123.43     90.98 o 
   5  11   9      217.02      370.05    143.36 o 
   6  11   9      522.22      362.29    260.48 o 
   7  11   9      775.17      858.14    372.87 o 
   8  11   9      640.90      827.72    466.75 o 
  -1  12   9       69.05       52.89     84.62 o 
   0  12   9      230.54      267.09    141.48 o 
   1  12   9       39.55       23.80     89.91 o 
   2  12   9       12.15       -1.32     78.01 o 
   3  12   9       57.86       97.85     93.88 o 
   4  12   9      391.83      359.01    138.31 o 
   5  12   9      875.84      987.70    198.57 o 
   6  12   9     1211.04     2086.50    539.48 o 
   7  12   9      577.14     1294.48    557.99 o 
   1  13   9        4.78        7.93     88.59 o 
   2  13   9      337.73      206.27    125.61 o 
   3  13   9      695.28      634.68    219.49 o 
   4  13   9      945.09     1076.31    267.09 o 
   5  13   9      832.16     1166.22    417.83 o 
  -3 -10  10       29.24       84.62    104.46 o 
  -2 -10  10       12.57       25.12     97.85 o 
  -1 -10  10       21.04       -6.61     92.56 o 
   0 -10  10        3.08      -10.58    113.71 o 
   1 -10  10       19.72       15.87    125.61 o 
   2 -10  10      287.62      304.74    122.88 o 
  -4  -9  10        5.72       14.25     60.17 o 
  -3  -9  10        3.17      -51.64     65.64 o 
  -2  -9  10       17.12       18.39     91.15 o 
  -1  -9  10       59.34      124.29    109.75 o 
   0  -9  10      368.53      573.85    189.08 o 
   1  -9  10      724.51     1181.55    189.71 o 
   2  -9  10      762.32      853.54    174.81 o 
   3  -9  10      475.79      580.40    152.47 o 
  -5  -8  10       89.28       69.61     65.36 o 
  -4  -8  10       32.35      194.73    215.53 o 
  -3  -8  10      138.36       36.60     63.77 o 
  -2  -8  10      120.26      329.89    126.91 o 
  -1  -8  10     1027.80     1464.72    577.16 o 
   0  -8  10      791.36     1057.79    243.29 o 
   1  -8  10      571.99      819.79    319.32 o 
   2  -8  10      418.11      591.90    140.98 o 
   3  -8  10      336.71      478.00    145.82 o 
   4  -8  10       22.09       35.70     95.20 o 
   5  -8  10       44.91       85.95    144.12 o 
  -6  -7  10       13.22       48.05    227.43 o 
  -5  -7  10       40.70       70.08     59.60 o 
  -4  -7  10      316.40      378.74    177.84 o 
  -3  -7  10     1361.90     1476.18    231.46 o 
  -2  -7  10      937.89      989.26    186.60 o 
  -1  -7  10      673.97      616.89    165.94 o 
   0  -7  10      966.56     1120.98    153.27 o 
   1  -7  10      160.69      257.09    104.84 o 
   2  -7  10       13.89       74.42     77.19 o 
   3  -7  10        0.88      -67.43    105.78 o 
   5  -7  10       22.00      108.42    159.99 o 
   6  -7  10       49.71       19.83    148.09 o 
  -6  -6  10      126.17      161.23     85.00 o 
  -5  -6  10      825.51      824.84    166.50 o 
  -4  -6  10      973.55     1085.12    180.60 o 
  -3  -6  10     1915.27     1911.27    252.42 o 
  -2  -6  10      682.34      921.29    173.31 o 
  -1  -6  10      136.58      196.49     95.42 o 
   0  -6  10      298.02      368.92     92.98 o 
   1  -6  10       14.93       21.73     60.27 o 
   2  -6  10      166.89      135.06     91.49 o 
   3  -6  10      282.15      253.87    136.19 o 
   4  -6  10      145.28      138.84    136.19 o 
   5  -6  10       69.07      236.68    165.28 o 
   6  -6  10      307.41      358.33    227.43 o 
  -7  -5  10      977.66     1033.68    236.68 o 
  -6  -5  10      772.43      958.12    195.25 o 
  -5  -5  10      900.09      973.20    187.31 o 
  -4  -5  10      667.12      596.42    144.87 o 
  -3  -5  10      260.59      397.91    114.39 o 
  -2  -5  10      132.79      105.16     86.06 o 
  -1  -5  10      479.58      344.34     83.92 o 
   0  -5  10      151.17      160.34     70.22 o 
   1  -5  10        2.66      -37.95     45.45 o 
   2  -5  10      120.45      142.17     85.29 o 
   3  -5  10        2.84      -10.58     78.01 o 
   4  -5  10      731.13     1010.19    257.84 o 
   5  -5  10     1151.51     1270.68    278.99 o 
   6  -5  10      483.61      405.93    163.96 o 
   7  -5  10      601.59      643.93    194.37 o 
  -7  -4  10      911.60     1156.80    218.76 o 
  -6  -4  10      565.28      548.00    163.19 o 
  -5  -4  10        7.72       93.05     93.14 o 
  -4  -4  10        0.72       41.22    102.47 o 
  -3  -4  10      510.11      708.81    151.50 o 
  -2  -4  10        5.12       13.66     58.29 o 
  -1  -4  10      165.28      166.10     56.96 o 
   0  -4  10        3.69       27.17     40.90 o 
   1  -4  10      906.07      855.85    178.21 o 
   2  -4  10      990.47     1086.62    186.49 o 
   3  -4  10      825.82      801.57    268.42 o 
   4  -4  10      924.62     1224.40    294.86 o 
   5  -4  10     2116.69     2156.58    359.65 o 
   6  -4  10      281.42      195.69    120.32 o 
   7  -4  10      137.20      187.76    134.87 o 
   8  -4  10       14.11       29.09     97.85 o 
  -7  -3  10      144.75      158.72    189.08 o 
  -6  -3  10        1.03       13.40     71.33 o 
  -5  -3  10      470.25      528.86    153.35 o 
  -4  -3  10       41.88      110.04     80.45 o 
  -3  -3  10       53.70       77.71     65.91 o 
  -2  -3  10      162.41      192.94     51.33 o 
  -1  -3  10      869.41      819.39     97.48 o 
   0  -3  10     1153.48     1059.89    181.04 o 
   1  -3  10     2947.48     3266.36    329.77 o 
   2  -3  10     2928.06     3223.59    338.01 o 
   3  -3  10     2023.85     1791.38    236.68 o 
   4  -3  10        6.35      -22.10     59.18 o 
   5  -3  10      753.33      963.92    234.04 o 
   6  -3  10       73.19       62.15    120.32 o 
   7  -3  10       10.63      -37.02     83.30 o 
   8  -3  10        0.58       37.02    116.36 o 
  -7  -2  10       53.04       46.37     84.25 o 
  -6  -2  10       27.28       21.36     78.67 o 
  -5  -2  10      293.13      333.24    163.30 o 
  -4  -2  10        6.57      -12.46     65.24 o 
  -3  -2  10     1283.04     1390.77    186.42 o 
  -2  -2  10     1790.84     1791.66    144.99 o 
  -1  -2  10     4566.44     4358.40    342.27 o 
   0  -2  10     1751.39     1942.99    233.77 o 
   1  -2  10     3048.72     2587.62    258.23 o 
   2  -2  10      917.65     1290.31    228.75 o 
   3  -2  10      492.08      452.09    136.70 o 
   4  -2  10      343.15      321.77    107.32 o 
   5  -2  10      299.90      336.03    104.63 o 
   6  -2  10       18.52       34.38     74.05 o 
   7  -2  10        1.64       27.77     68.76 o 
   8  -2  10      153.82       96.52     85.95 o 
   9  -2  10      149.96      203.63    111.07 o 
  -7  -1  10       42.53       61.90    116.36 o 
  -6  -1  10       28.59       31.64     75.21 o 
  -5  -1  10      377.46      469.88    117.20 o 
  -4  -1  10      610.43      826.08    154.57 o 
  -3  -1  10     3400.61     3619.65    292.58 o 
  -2  -1  10     2039.14     1889.25    141.77 o 
  -1  -1  10     3590.90     3865.11    335.85 o 
   0  -1  10      253.20      197.17     71.72 o 
   1  -1  10      199.76      290.52    112.39 o 
   2  -1  10       77.33       50.14     81.40 o 
   3  -1  10      199.39      196.40    107.11 o 
   4  -1  10       30.89       55.19    100.77 o 
   5  -1  10      119.56      146.02    105.11 o 
   6  -1  10      708.94      427.08    268.42 o 
   7  -1  10      219.55      278.99    134.87 o 
   8  -1  10     1024.00     1019.45    230.07 o 
   9  -1  10      562.98      526.25    178.50 o 
  -7   0  10      117.73      295.17    114.37 o 
  -6   0  10      569.15      658.04    157.99 o 
  -5   0  10     3102.51     3179.72    310.55 o 
  -4   0  10     1732.54     1528.77    194.77 o 
  -3   0  10     2198.60     1466.62    271.71 o 
  -2   0  10      622.24      551.45    121.65 o 
  -1   0  10       71.97      131.89     70.92 o 
   0   0  10       45.14       32.04     87.27 o 
   1   0  10      701.72      457.10    185.78 o 
   2   0  10       10.51        9.97     66.26 o 
   3   0  10       30.43       -7.37     61.37 o 
   4   0  10      328.52      320.94    117.84 o 
   5   0  10      424.44      525.86    162.65 o 
   6   0  10     2835.13     3283.13    601.62 o 
   7   0  10     1256.82      915.73    258.50 o 
   8   0  10      830.77      468.07    185.11 o 
   9   0  10      437.77      195.69    140.16 o 
  -7   1  10      904.22     1079.10    206.93 o 
  -6   1  10      866.23      995.98    191.10 o 
  -5   1  10     1153.52     1116.42    177.05 o 
  -4   1  10      505.90      410.27    104.68 o 
  -3   1  10      122.92      135.75     79.24 o 
  -2   1  10        2.05      -30.74     56.45 o 
  -1   1  10      630.54      523.18    110.68 o 
   0   1  10      113.43       71.51     61.24 o 
   1   1  10        1.81       -2.87     63.61 o 
   2   1  10     1147.55      917.61    151.28 o 
   3   1  10      861.76      803.84    188.42 o 
   4   1  10     1668.74     1406.29    212.83 o 
   5   1  10      699.23      644.47    168.70 o 
   6   1  10     1623.25     1218.03    199.02 o 
   7   1  10      912.46      790.41    170.98 o 
   8   1  10        1.49      -83.15     90.50 o 
   9   1  10        5.41       79.33    117.68 o 
  -7   2  10      334.57      487.91    189.08 o 
  -6   2  10      304.95      254.31    105.12 o 
  -5   2  10       87.78       88.11     86.78 o 
  -4   2  10       57.61       23.56    124.29 o 
  -3   2  10      394.84      401.93    112.90 o 
  -2   2  10       38.56       22.57     59.90 o 
  -1   2  10      487.50      491.46    125.85 o 
   0   2  10      398.97      337.07    100.45 o 
   1   2  10     1338.01     1083.97    165.21 o 
   2   2  10     5323.47     3539.76    307.68 o 
   3   2  10     3177.77     2419.38    245.96 o 
   4   2  10     2365.34     1786.58    221.47 o 
   5   2  10      357.78      364.28    138.52 o 
   6   2  10        0.29      -16.61     65.45 o 
   7   2  10      470.64      422.09    131.21 o 
   8   2  10      175.15      267.30    111.21 o 
   9   2  10       79.36        8.66     81.35 o 
  -5   3  10       87.61       74.05    152.06 o 
  -4   3  10        1.79      109.63     72.49 o 
  -3   3  10      163.66      248.55    111.76 o 
  -2   3  10     1811.02     1825.97    217.22 o 
  -1   3  10     1938.88     1731.28    206.48 o 
   0   3  10     1202.63     1417.54    214.49 o 
   1   3  10     4735.44     4530.58    391.38 o 
   2   3  10     3569.92     3340.77    288.81 o 
   3   3  10     1481.53     1700.14    228.95 o 
   4   3  10        1.30       41.38     85.39 o 
   5   3  10       42.82       24.12     73.94 o 
   6   3  10      748.25      730.67    153.97 o 
   7   3  10       56.06       68.63     91.18 o 
   8   3  10      429.37      406.66    161.97 o 
   9   3  10      103.33       49.61     85.27 o 
  10   3  10      136.04      158.67    177.18 o 
  -4   4  10      819.94      769.91    155.49 o 
  -3   4  10      612.09      679.35    147.32 o 
  -2   4  10     1425.69     1212.93    178.76 o 
  -1   4  10     8033.30     7904.47    459.26 o 
   0   4  10     4534.71     4569.21    345.48 o 
   1   4  10      455.06      581.83    130.63 o 
   2   4  10       93.91       83.73     86.10 o 
   3   4  10       13.52       41.96     95.02 o 
   4   4  10     1162.46     1027.05    192.51 o 
   5   4  10      163.22      215.50    111.54 o 
   6   4  10      135.73      168.05    115.94 o 
   7   4  10        4.66       14.64     74.27 o 
   8   4  10     1023.52      861.89    169.67 o 
   9   4  10      915.22     1141.10    371.55 o 
  10   4  10      477.14      963.92    355.68 o 
  -5   5  10      356.04      347.75    141.48 o 
  -4   5  10     2014.17     2204.18    341.14 o 
  -3   5  10     2542.47     3565.55    379.64 o 
  -2   5  10      598.87      709.34    161.15 o 
  -1   5  10      421.62      444.46    115.90 o 
   0   5  10      381.02      322.72    106.75 o 
   1   5  10       28.96       32.12     77.67 o 
   2   5  10     1072.59     1057.89    228.75 o 
   3   5  10      176.93      201.22    121.87 o 
   4   5  10      122.73      144.11    109.80 o 
   5   5  10       95.04       96.98    127.02 o 
   6   5  10     1332.72     1620.74    505.76 o 
   7   5  10     1201.91     1440.81    225.04 o 
   8   5  10      994.67      926.91    192.21 o 
   9   5  10      483.19      364.94    206.27 o 
  10   5  10      355.23      362.29    223.46 o 
  -5   6  10      460.23      539.48    158.67 o 
  -4   6  10      835.81      764.26    216.85 o 
  -3   6  10     1576.85     1562.89    263.13 o 
  -2   6  10       52.99       31.79     75.57 o 
  -1   6  10       55.38       15.40     64.32 o 
   0   6  10      199.26      212.22    107.50 o 
   1   6  10      401.18      357.05    111.74 o 
   2   6  10      281.78      371.14    132.70 o 
   3   6  10       18.06       79.25    115.53 o 
   4   6  10     1431.25     1492.12    339.16 o 
   5   6  10     1518.72     1704.34    250.28 o 
   6   6  10     2823.77     3213.75    554.68 o 
   7   6  10     2000.28     1824.64    247.62 o 
   8   6  10      742.08     1094.35    286.93 o 
   9   6  10      132.28      -66.11    186.44 o 
  -5   7  10       56.69       33.06     89.91 o 
  -4   7  10        8.33       25.12     78.01 o 
  -3   7  10        3.14       29.09     85.95 o 
  -2   7  10        2.25        2.64     76.69 o 
  -1   7  10      216.14      259.08    107.97 o 
   0   7  10       23.01       37.76     74.96 o 
   1   7  10      360.66      310.77    125.02 o 
   2   7  10     1029.35     1075.53    198.48 o 
   3   7  10     2938.70     3360.36    350.51 o 
   4   7  10     3040.61     3540.45    365.19 o 
   5   7  10     1768.25     2150.86    280.56 o 
   6   7  10      563.81      779.95    165.34 o 
   7   7  10       27.95       64.54    109.25 o 
   8   7  10        9.15      133.55    185.11 o 
   9   7  10       62.10       19.83    117.68 o 
  -4   8  10      110.87      128.26     88.59 o 
  -3   8  10        6.81       91.23     83.30 o 
  -2   8  10       12.45       76.69     91.23 o 
  -1   8  10       94.17      211.56    122.97 o 
   0   8  10      706.33      635.82    230.07 o 
   1   8  10     1920.27     2251.86    619.47 o 
   2   8  10     2314.21     2534.41    323.29 o 
   3   8  10     2464.54     3129.13    333.81 o 
   4   8  10     1272.96     1303.83    256.52 o 
   5   8  10       67.32      141.00    112.46 o 
   6   8  10      117.56       96.11    113.52 o 
   7   8  10      177.54      349.91    490.55 o 
   8   8  10      151.76      220.81    216.85 o 
   9   8  10        9.47     -113.71    169.25 o 
  -4   9  10       41.94        5.29     75.37 o 
  -3   9  10      255.93      224.78    124.29 o 
  -2   9  10     1025.95     1125.23    255.19 o 
  -1   9  10     1176.76      887.23    210.24 o 
   0   9  10     1786.45     2156.58    351.72 o 
   1   9  10     1985.98     1865.89    271.42 o 
   2   9  10      547.77      617.33    195.03 o 
   3   9  10       44.95       23.86     93.86 o 
   4   9  10        1.06       -5.21     90.49 o 
   5   9  10      225.87       85.76    110.41 o 
   6   9  10      374.17      685.89    168.74 o 
   7   9  10       38.64       91.23    288.25 o 
   8   9  10       36.72      -26.44    228.75 o 
   9   9  10      258.46      585.75    293.54 o 
  -3  10  10      720.65      542.12    169.25 o 
  -2  10  10     1313.07     1324.89    277.67 o 
  -1  10  10     1123.40     1094.82    263.13 o 
   0  10  10      455.28      433.70    161.31 o 
   1  10  10      549.69      499.81    181.15 o 
   2  10  10       49.95       49.96    132.89 o 
   3  10  10      688.49      667.14    174.61 o 
   4  10  10      310.03      484.62    150.91 o 
   5  10  10      107.94      156.83    121.66 o 
   6  10  10        0.96       72.98     95.50 o 
   7  10  10      166.32      256.52    272.38 o 
   8  10  10      622.18      580.46    296.18 o 
  -2  11  10      609.77      874.00    244.62 o 
  -1  11  10      101.38       48.92     72.72 o 
   0  11  10        8.96       11.90     91.23 o 
   1  11  10      289.32      171.89    107.10 o 
   2  11  10       37.64       96.52     97.85 o 
   3  11  10      115.49      142.14    101.65 o 
   4  11  10       37.82       92.51     97.22 o 
   5  11  10      179.37      243.28    115.93 o 
   6  11  10      659.70     1314.31    466.75 o 
   7  11  10      752.21      987.72    449.56 o 
   0  12  10       68.46       50.25     88.59 o 
   1  12  10       61.98      404.61    186.44 o 
   2  12  10       26.08      -11.90     70.08 o 
   3  12  10      150.04      133.55    109.75 o 
   4  12  10      368.84      429.62    185.11 o 
   5  12  10     1016.34     1222.54    422.46 o 
   6  12  10      779.28     1466.37    486.59 o 
   2  13  10      628.53      435.02    195.69 o 
   3  13  10      888.52      888.55    263.13 o 
   4  13  10      277.75      200.98    126.94 o 
  -3  -9  11        1.18       87.26    190.40 o 
  -2  -9  11        1.53      107.10    134.87 o 
  -1  -9  11      129.25      166.60    136.19 o 
   2  -9  11      270.10      275.03    158.67 o 
  -4  -8  11       24.42       59.81     93.19 o 
  -3  -8  11      217.98      939.50    700.13 o 
  -2  -8  11      202.70       84.64     85.10 o 
  -1  -8  11      623.93      684.76    168.85 o 
   1  -8  11      523.31      667.73    194.37 o 
   2  -8  11      153.55      197.01    128.26 o 
   3  -8  11       38.71       38.35    107.10 o 
   4  -8  11      112.44     4801.07    638.64 o 
  -5  -7  11       87.77      230.22    107.85 o 
  -4  -7  11      343.64      705.82    299.49 o 
  -3  -7  11     1027.31     1153.59    215.12 o 
  -2  -7  11      858.59      965.01    191.77 o 
  -1  -7  11      787.61      946.73    350.39 o 
   0  -7  11      524.76      646.81    261.80 o 
   1  -7  11      239.41      528.90    170.57 o 
   2  -7  11       81.60      121.65    122.97 o 
   3  -7  11       22.85       -3.97     78.01 o 
   4  -7  11        7.02       -5.29    125.61 o 
   5  -7  11        1.42      -26.44    115.04 o 
  -5  -6  11      838.16      886.31    180.46 o 
  -4  -6  11      997.74      986.20    177.90 o 
  -3  -6  11     1119.42     1286.26    206.92 o 
  -2  -6  11      462.87      218.17    200.98 o 
  -1  -6  11        0.11       35.70    148.09 o 
   0  -6  11        5.41       54.10    124.29 o 
   1  -6  11       15.79      -52.49     66.65 o 
   2  -6  11        7.14      651.87    206.27 o 
   3  -6  11        1.33        0.00     93.88 o 
   5  -6  11      191.06      194.37    156.02 o 
   6  -6  11      368.04      438.98    216.85 o 
  -6  -5  11     1147.58     1189.61    223.13 o 
  -5  -5  11      697.26      720.23    153.77 o 
  -4  -5  11      301.16      238.37     96.89 o 
  -3  -5  11       14.51      -10.98     58.25 o 
  -2  -5  11        0.26      -50.25    140.16 o 
  -1  -5  11      625.65      862.10    343.78 o 
   0  -5  11       64.60       65.72     88.21 o 
   1  -5  11       33.72       48.10     94.02 o 
   2  -5  11      169.87      111.77     86.40 o 
   3  -5  11      392.71      499.81    158.67 o 
   4  -5  11      658.60      601.62    223.46 o 
   5  -5  11      871.76     1000.94    296.18 o 
   6  -5  11      479.50     1097.46    300.15 o 
   7  -5  11      345.74      400.64    177.18 o 
  -6  -4  11      366.37      428.09    152.06 o 
  -5  -4  11       58.70       73.79     73.16 o 
  -4  -4  11       21.32       62.93     71.00 o 
  -3  -4  11      171.80      312.05    218.17 o 
  -2  -4  11        1.07      -17.19    144.12 o 
  -1  -4  11       53.49       65.56     74.62 o 
   0  -4  11        0.95       14.38     80.97 o 
   1  -4  11     1294.29     1403.86    269.74 o 
   2  -4  11     2772.09     3403.63    359.20 o 
   3  -4  11     1274.61     1135.18    196.16 o 
   4  -4  11      677.85      542.12    173.21 o 
   5  -4  11      587.78      624.10    202.30 o 
   6  -4  11       73.59       31.73     93.88 o 
   7  -4  11       74.15      137.51    108.42 o 
  -6  -3  11       21.86       32.41     91.76 o 
  -5  -3  11      127.72       47.18     78.23 o 
  -4  -3  11      105.09        1.32    199.66 o 
  -3  -3  11       60.54       83.30    140.16 o 
  -2  -3  11      208.50      216.85    177.18 o 
  -1  -3  11     1366.29     1418.14    185.66 o 
   0  -3  11     1185.59     1386.50    215.18 o 
   1  -3  11     2298.19     2010.19    246.82 o 
   2  -3  11     3120.95     3855.36    878.63 o 
   3  -3  11     1209.76      983.76    360.97 o 
   4  -3  11       70.69       48.26     78.23 o 
   5  -3  11       23.26      257.84    145.45 o 
   6  -3  11      125.71      125.61     96.52 o 
   7  -3  11       70.19       58.18     93.88 o 
   8  -3  11       16.03        6.61     81.98 o 
  -6  -2  11       29.60       96.52    163.96 o 
  -5  -2  11        0.46       19.83    220.81 o 
  -4  -2  11      100.81      289.57    230.07 o 
  -3  -2  11      295.41      375.52    249.90 o 
  -2  -2  11     1654.39      230.54    719.96 o 
  -1  -2  11     3224.98     3523.10    308.73 o 
   0  -2  11     1696.64     1484.22    193.57 o 
   1  -2  11      887.76      734.26    156.34 o 
   2  -2  11      355.99      317.88    118.49 o 
   3  -2  11       38.98        6.31     98.16 o 
   4  -2  11      375.77      313.88    176.52 o 
   5  -2  11       80.78       88.38    114.99 o 
   6  -2  11        2.71       -5.29     96.52 o 
   7  -2  11        1.48        7.93     76.69 o 
   8  -2  11      368.45      576.50    187.76 o 
  -6  -1  11      108.47      112.39    245.94 o 
  -5  -1  11      475.92      478.65    333.21 o 
  -4  -1  11     1634.33     1465.05    433.70 o 
  -3  -1  11     3147.50     2184.35    433.70 o 
  -2  -1  11     1981.08     2527.48    404.61 o 
  -1  -1  11     1451.48     1563.38    208.32 o 
   0  -1  11      158.45      220.10     96.37 o 
   1  -1  11      182.62      110.82     75.18 o 
   2  -1  11      162.89      234.69    104.68 o 
   3  -1  11       77.00       79.57     90.30 o 
   4  -1  11      144.68      143.89     98.98 o 
   5  -1  11       64.13      119.13    122.38 o 
   6  -1  11     1029.53      810.62    184.87 o 
   7  -1  11      791.27      345.11    189.08 o 
   8  -1  11      574.53       87.27    148.09 o 
  -6   0  11      939.61     1015.48    350.39 o 
  -5   0  11     1363.67     1130.52    371.55 o 
  -4   0  11     1093.24      780.12    275.03 o 
  -3   0  11     1371.49      158.90    733.18 o 
  -2   0  11      306.77      277.01    114.09 o 
  -1   0  11        0.23       84.90     69.76 o 
   0   0  11      206.67      209.45     83.47 o 
   1   0  11      696.03      634.30    141.82 o 
   2   0  11       67.18       33.29     65.82 o 
   3   0  11      842.17      710.87    157.30 o 
   4   0  11      698.15      764.12    175.20 o 
   5   0  11      540.99      468.36    191.06 o 
   6   0  11     1475.64     1316.49    341.80 o 
   7   0  11     1367.83     1290.28    236.26 o 
   8   0  11      145.45      166.60    170.57 o 
   9   0  11      122.74       68.76    140.16 o 
  -6   1  11      970.90      971.85    319.98 o 
  -5   1  11      544.98      427.08    231.39 o 
  -4   1  11       41.72        7.93    161.31 o 
  -3   1  11        0.58      -44.71     52.32 o 
  -2   1  11      145.23       97.89     78.11 o 
  -1   1  11      801.88      885.78    154.97 o 
   0   1  11     1525.20     1451.27    195.08 o 
   1   1  11        1.88        2.27     72.26 o 
   2   1  11     1045.18      764.04    156.89 o 
   3   1  11     3985.28     4001.64    333.16 o 
   4   1  11     5401.47     5194.79    431.58 o 
   5   1  11     1206.00     1537.66    237.74 o 
   6   1  11      693.06     1131.96    335.85 o 
   7   1  11      573.95      461.06    148.23 o 
   8   1  11       11.16       43.95     87.98 o 
   9   1  11       66.56      -35.70     76.69 o 
  -6   2  11       23.17      -33.06    146.77 o 
  -5   2  11        6.82      -60.82    171.89 o 
  -4   2  11      206.74      310.73    211.56 o 
  -3   2  11      559.05      600.33    144.79 o 
  -2   2  11       14.59      -24.18     71.40 o 
  -1   2  11      116.04      222.78    104.32 o 
   0   2  11      881.60     1103.40    197.39 o 
   1   2  11     1143.61     1027.91    181.63 o 
   2   2  11     3125.72     3049.29    339.16 o 
   3   2  11     6533.04     6236.08    453.23 o 
   4   2  11     3867.12     2470.26    421.80 o 
   5   2  11      269.65      324.43    143.09 o 
   6   2  11      267.69      258.41    118.87 o 
   7   2  11       68.31      117.74     85.05 o 
   8   2  11       24.09       31.03     75.52 o 
   9   2  11        2.69       67.51     80.06 o 
  -5   3  11      145.60      256.52    200.98 o 
  -4   3  11       42.09       71.48     70.24 o 
  -3   3  11        0.38       22.67     77.88 o 
  -2   3  11      543.39      522.60    124.47 o 
  -1   3  11     3517.21     4941.56   1423.40 o 
   0   3  11     5087.54     6309.52    459.91 o 
   1   3  11     4809.27     4628.11    396.01 o 
   2   3  11     2766.69     2752.48    286.55 o 
   3   3  11      572.39      829.49    241.31 o 
   4   3  11      233.09      248.01    119.14 o 
   5   3  11      137.95      149.41     89.88 o 
   6   3  11     1018.98     1005.73    226.10 o 
   7   3  11      419.62      486.93    176.52 o 
   8   3  11        0.39      -16.64     70.08 o 
   9   3  11      112.86      124.71     94.53 o 
  -4   4  11      748.31      653.90    153.13 o 
  -3   4  11     1482.52     1525.49    219.68 o 
  -2   4  11     1838.86     1816.15    570.55 o 
  -1   4  11     2008.50     2170.03    252.77 o 
   0   4  11     2430.84     2356.19    387.42 o 
   1   4  11      537.38      426.23    230.07 o 
   2   4  11        0.36       -8.35     65.48 o 
   3   4  11      331.91      243.78    128.61 o 
   4   4  11      277.45      232.12    135.24 o 
   5   4  11       83.61      117.61    101.84 o 
   6   4  11       42.36       77.23     99.71 o 
   7   4  11       84.87      138.50    102.37 o 
   8   4  11      427.21      641.33    152.72 o 
   9   4  11      438.01      383.66    127.23 o 
  -4   5  11     1798.46     2007.17    346.43 o 
  -3   5  11     1661.86     1863.44    615.50 o 
  -2   5  11     1676.64     2039.12    269.74 o 
  -1   5  11     1137.48     1197.20    194.35 o 
   0   5  11       31.16       -3.69     73.94 o 
   1   5  11      284.67      396.01    134.95 o 
   2   5  11      666.07      611.00    171.27 o 
   3   5  11      437.77      603.59    176.17 o 
   4   5  11       27.89       67.16     87.53 o 
   5   5  11      271.46      487.84    162.78 o 
   6   5  11      980.97     1188.35    236.02 o 
   7   5  11     1076.05     1126.04    205.74 o 
   8   5  11     1861.18     1729.49    487.91 o 
   9   5  11      772.38      797.31    339.82 o 
  -5   6  11      741.62      675.67    182.47 o 
  -4   6  11      662.73      604.27    190.40 o 
  -3   6  11      524.65      523.61    174.54 o 
  -2   6  11       39.02       47.43     85.28 o 
  -1   6  11      214.61      257.99    106.55 o 
   0   6  11       34.59      -22.61     74.85 o 
   1   6  11      434.55      465.88    132.84 o 
   2   6  11        9.84       80.97    108.11 o 
   3   6  11      573.78      893.42    216.11 o 
   4   6  11     1409.59     1816.62    248.27 o 
   5   6  11     2412.82     3228.48    358.39 o 
   6   6  11     1814.07     1787.20    254.79 o 
   7   6  11      563.14      931.63    182.23 o 
   8   6  11      237.01      368.11    136.42 o 
   9   6  11       58.92       -5.29    153.38 o 
  -4   7  11       23.24       30.41     66.11 o 
  -3   7  11       60.78       14.54     88.59 o 
  -2   7  11      367.36      345.11    153.38 o 
  -1   7  11      441.16      434.84    208.91 o 
   0   7  11        0.20       29.47     71.83 o 
   1   7  11      250.94      241.21    116.87 o 
   2   7  11      807.78      841.36    186.53 o 
   3   7  11     2387.75     2604.85    320.91 o 
   4   7  11     3287.92     3691.43    459.48 o 
   5   7  11     1395.00     1411.69    245.68 o 
   6   7  11      466.40      488.24    180.09 o 
   7   7  11       18.59       26.91     85.03 o 
   8   7  11      121.66      116.36    158.67 o 
   9   7  11       26.52      134.87    173.21 o 
  -4   8  11      274.15      269.74    126.94 o 
  -3   8  11      122.38       67.43     88.59 o 
  -2   8  11        0.33       22.48     67.43 o 
  -1   8  11       69.78       79.33     80.66 o 
   0   8  11     1382.08     1560.02    245.79 o 
   1   8  11     2573.33     2607.46    311.24 o 
   2   8  11     1828.06     1958.07    282.14 o 
   3   8  11      731.42      946.21    203.01 o 
   4   8  11      768.49      893.14    193.60 o 
   5   8  11      202.46      377.00    158.46 o 
   6   8  11       18.70       10.69     96.74 o 
   7   8  11       75.16      145.17    113.21 o 
   8   8  11      189.43      399.32    290.89 o 
   9   8  11        0.66      284.28    219.49 o 
  -3   9  11       52.46      323.95    150.74 o 
  -2   9  11      998.66      971.85    239.33 o 
  -1   9  11     1006.97     1027.38    240.65 o 
   0   9  11     1441.96     1490.17    297.50 o 
   1   9  11     2220.99     2217.77    308.55 o 
   2   9  11      708.29      595.18    166.19 o 
   3   9  11       71.53       23.12    103.06 o 
   4   9  11       55.65      158.49    119.56 o 
   5   9  11       72.96       46.87     92.56 o 
   6   9  11      158.08      147.05    111.29 o 
   7   9  11       15.81       79.61    114.90 o 
   8   9  11        4.10      253.87    286.93 o 
  -2  10  11     1380.34     1215.14    267.09 o 
  -1  10  11     1034.21     1236.30    289.57 o 
   0  10  11      110.78       70.08    104.46 o 
   1  10  11       26.41       52.89     96.52 o 
   2  10  11        5.34      130.76     99.30 o 
   3  10  11      191.79      265.11    128.50 o 
   4  10  11      223.26      184.89    108.62 o 
   5  10  11        4.93       -1.23    112.39 o 
   6  10  11        4.64      -23.31     86.40 o 
   7  10  11      162.06     1885.52    655.83 o 
  -1  11  11       37.38       38.35     99.17 o 
   0  11  11      178.85      772.19    249.90 o 
   1  11  11      177.62       72.72    108.42 o 
   2  11  11       53.06       39.67     85.95 o 
   3  11  11        1.24       81.91     94.43 o 
   4  11  11       27.24      131.31    134.21 o 
   5  11  11      427.04      548.53    148.80 o 
   6  11  11      903.69      853.45    184.32 o 
   7  11  11      478.38      527.58    375.52 o 
   1  12  11       27.98       80.66    117.68 o 
   2  12  11      319.14      189.08    128.26 o 
   3  12  11      752.49      764.26    255.19 o 
   4  12  11      632.99      693.72    192.18 o 
   5  12  11      400.62      509.44    170.61 o 
  -3  -8  12      140.60      138.84    195.69 o 
  -2  -8  12      420.76      301.47    195.69 o 
   2  -8  12      120.25       42.31     92.56 o 
   3  -8  12        4.85       -6.61    115.04 o 
  -4  -7  12      352.84      559.31    280.32 o 
  -3  -7  12      820.79      715.33    288.25 o 
  -2  -7  12      964.05      911.03    343.78 o 
  -1  -7  12      480.42      568.56    277.67 o 
   0  -7  12      107.88       78.01    173.21 o 
   1  -7  12       20.20       59.50    166.60 o 
   2  -7  12       26.56       51.57     95.20 o 
   3  -7  12       12.32       29.09     80.66 o 
   4  -7  12        4.06     1002.26    322.63 o 
  -4  -6  12      821.08     1207.21    403.28 o 
  -3  -6  12      577.73      388.74    223.46 o 
  -2  -6  12      241.97      342.46    227.43 o 
  -1  -6  12        0.17      -25.12    157.35 o 
   0  -6  12      131.17      210.01    136.31 o 
   1  -6  12      115.21       98.53    128.58 o 
   3  -6  12        7.59       -1.32     78.01 o 
   4  -6  12       74.38      120.32    111.07 o 
   5  -6  12      329.64      343.78    197.01 o 
  -5  -5  12      303.23      507.74    304.12 o 
  -4  -5  12      195.48      156.02    175.86 o 
  -3  -5  12      102.47      169.25    182.47 o 
  -2  -5  12        2.15       -5.29    210.24 o 
  -1  -5  12      129.71     -112.39    138.84 o 
   0  -5  12      130.52      138.35    101.75 o 
   1  -5  12        0.05       12.67     92.44 o 
   2  -5  12      243.16      385.08    137.14 o 
   3  -5  12      803.90      786.73    218.17 o 
   4  -5  12     1059.54     1915.93    353.04 o 
   5  -5  12      403.83      338.49    154.70 o 
   6  -5  12      348.84      354.36    167.92 o 
  -5  -4  12       42.44      -21.16    204.95 o 
  -4  -4  12        5.71       85.95    183.79 o 
  -3  -4  12      217.46      183.79    218.17 o 
  -2  -4  12        0.62       14.54    140.16 o 
  -1  -4  12       27.05      134.87    200.98 o 
   0  -4  12       37.83       57.90    100.29 o 
   1  -4  12      845.33      685.15    167.26 o 
   2  -4  12     1523.27     1423.82    489.89 o 
   3  -4  12     1509.58     1334.35    244.91 o 
   5  -4  12      363.70      273.70    171.89 o 
   6  -4  12        1.76      280.32    174.54 o 
   7  -4  12        2.50       30.41    124.29 o 
  -6  -3  12        8.94        6.61    329.24 o 
  -5  -3  12       28.69     2741.01    662.44 o 
  -4  -3  12       51.89      -27.77    154.70 o 
  -3  -3  12       11.02      -55.53    111.07 o 
  -2  -3  12      106.40      149.41    231.39 o 
  -1  -3  12     1099.71     1261.80    208.87 o 
   0  -3  12     1226.07     1096.71    190.40 o 
   1  -3  12     1572.73     1942.82    271.98 o 
   2  -3  12     1576.66     1660.21    249.85 o 
   3  -3  12      570.96      570.93    171.42 o 
   4  -3  12        7.55       29.52    111.98 o 
   5  -3  12      100.32       25.12    152.06 o 
   7  -3  12       29.90       -9.26     80.66 o 
  -6  -2  12       82.87      -54.21    259.16 o 
  -5  -2  12        1.63       54.21    212.88 o 
  -4  -2  12      162.25      245.94    224.78 o 
  -3  -2  12     1223.87     1352.66    416.51 o 
  -2  -2  12     1482.61     1356.62    390.06 o 
  -1  -2  12     3731.80     3367.65    331.98 o 
   0  -2  12     1729.10     1695.68    212.43 o 
   1  -2  12      305.29      349.67    135.76 o 
   2  -2  12       55.23      197.82     96.32 o 
   3  -2  12        9.49       30.84    102.91 o 
   4  -2  12      150.80        4.24     95.26 o 
   5  -2  12       87.54       93.17    124.77 o 
   6  -2  12      109.33      -56.86    134.87 o 
   7  -2  12      129.34       44.96    152.06 o 
   8  -2  12      156.45       40.99    154.70 o 
  -5  -1  12      670.88      597.65    310.73 o 
  -4  -1  12      675.60      645.25    325.27 o 
  -3  -1  12     2324.38     2807.12    608.23 o 
  -2  -1  12     2013.45     1602.42    199.03 o 
  -1  -1  12     1301.91     1297.45    193.50 o 
   0  -1  12      251.46      318.43    103.14 o 
   1  -1  12       58.05       45.54     67.20 o 
   2  -1  12       50.80       29.62     86.57 o 
   3  -1  12       74.70      142.69     92.44 o 
   4  -1  12        1.88      -11.33     99.17 o 
   5  -1  12        2.06       50.49    106.66 o 
   6  -1  12      336.96      313.54    145.52 o 
   7  -1  12      603.18      366.26    240.65 o 
   8  -1  12      354.86      167.92    215.53 o 
  -6   0  12      780.28      665.09    290.89 o 
  -5   0  12     1437.16     1203.24    403.28 o 
  -4   0  12     1218.77     1183.41    404.61 o 
  -3   0  12      266.93      214.20    222.14 o 
  -2   0  12      383.96      420.74    129.34 o 
  -1   0  12        0.81      -30.72     61.56 o 
   0   0  12      227.12      209.10     89.25 o 
   1   0  12     1461.85     1933.77    336.51 o 
   2   0  12      386.04      486.14    130.13 o 
   3   0  12      295.98      233.81    117.12 o 
   4   0  12     1186.70      972.65    197.36 o 
   5   0  12      846.42      793.70    188.69 o 
   6   0  12     1113.36     1008.00    209.70 o 
   7   0  12      754.19     7267.54   5087.33 o 
   8   0  12      552.42      297.50    169.25 o 
  -6   1  12      975.15     1282.58    415.18 o 
  -5   1  12      364.97      371.55    272.38 o 
  -4   1  12      129.34        2.64    165.28 o 
  -3   1  12      115.99       53.50     91.23 o 
  -2   1  12      124.60      127.99     77.69 o 
  -1   1  12       49.42       72.22     70.08 o 
   0   1  12      203.95      303.81    110.18 o 
   1   1  12      194.27      328.36    120.32 o 
   2   1  12      132.64      126.18    101.09 o 
   3   1  12     1795.60     1926.99    247.11 o 
   4   1  12     2672.80     2236.47    417.83 o 
   5   1  12     1904.62     2046.28    292.02 o 
   6   1  12      495.31      507.50    156.00 o 
   7   1  12      221.53      197.49    119.81 o 
   8   1  12        6.70      -34.72     86.83 o 
  -5   2  12       44.82      134.87    177.18 o 
  -4   2  12       67.72       11.90    179.83 o 
  -3   2  12      306.60      267.28     93.30 o 
  -2   2  12       52.22      111.77     75.39 o 
  -1   2  12       55.73       97.67     88.30 o 
   0   2  12     2796.99     3224.51    392.71 o 
   1   2  12     4400.03     3770.10    334.02 o 
   2   2  12      521.28      599.73    148.34 o 
   3   2  12     1674.22     1623.13    246.50 o 
   4   2  12     2077.30     1760.59    240.46 o 
   5   2  12      454.47      382.10    197.01 o 
   6   2  12        5.13      -11.16     81.89 o 
   7   2  12        5.41       21.05     92.37 o 
   8   2  12      159.97      235.39    112.48 o 
   9   2  12       31.65      -11.05     91.49 o 
  -5   3  12       24.41       26.44    173.21 o 
  -4   3  12       10.91        1.32    133.55 o 
  -3   3  12      122.08      124.87     97.80 o 
  -2   3  12      891.17      813.28    148.31 o 
  -1   3  12     2226.90     2531.99    288.04 o 
   0   3  12      881.08     1252.88    214.96 o 
   1   3  12     2712.87     3291.29    438.98 o 
   2   3  12      590.24      648.48    152.48 o 
   3   3  12        0.51      -55.60     55.60 o 
   4   3  12       78.25      227.31    123.27 o 
   5   3  12       20.74       39.14    112.87 o 
   6   3  12       88.87       40.80     76.38 o 
   7   3  12        5.13      -53.48     67.13 o 
   8   3  12      108.65      156.90     72.60 o 
   9   3  12       10.33       36.21     69.35 o 
  -4   4  12      546.93      535.03    134.15 o 
  -3   4  12     1312.44     1342.35    338.49 o 
  -2   4  12     1744.99     1682.46    219.39 o 
  -1   4  12     2952.23     3311.85    332.04 o 
   0   4  12      854.15      745.20    168.00 o 
   1   4  12      249.53      300.36    129.37 o 
   2   4  12       59.78       19.47     71.19 o 
   3   4  12      420.63      381.74    139.56 o 
   4   4  12      186.30      228.22    133.57 o 
   5   4  12       13.41      129.71    110.69 o 
   6   4  12       70.82      173.27    124.46 o 
   7   4  12       55.72       28.55    111.88 o 
   8   4  12     1272.20      856.59    186.43 o 
   9   4  12      786.31      528.76    290.23 o 
  -4   5  12     1068.04     1146.39    240.65 o 
  -3   5  12     1846.97     1962.86    273.20 o 
  -2   5  12      306.17      351.23    128.19 o 
  -1   5  12      333.23      511.31    147.92 o 
   0   5  12       45.45      102.01     83.84 o 
   1   5  12      425.83      271.45    117.64 o 
   2   5  12       22.95      113.22     89.37 o 
   3   5  12       97.45      137.91    118.61 o 
   4   5  12      179.27      205.00    113.37 o 
   5   5  12      530.23      649.73    163.93 o 
   6   5  12     1084.90      992.57    211.12 o 
   7   5  12      708.13      665.82    173.57 o 
   8   5  12      666.87      797.39    180.74 o 
   9   5  12      590.34      764.26    327.92 o 
  -4   6  12      659.42      952.02    232.71 o 
  -3   6  12      177.34      104.46    101.81 o 
  -2   6  12        7.13        3.44     85.19 o 
  -1   6  12      699.53      789.39    165.69 o 
   0   6  12       31.87        4.28     72.47 o 
   1   6  12       61.34       33.56     68.17 o 
   2   6  12       42.24       56.66    109.57 o 
   3   6  12      239.10      658.19    257.18 o 
   4   6  12     1292.27     1463.24    234.75 o 
   5   6  12     1956.81     2762.48    339.02 o 
   6   6  12     1232.58     1380.61    237.20 o 
   7   6  12      526.05      528.04    151.86 o 
   8   6  12       44.81       95.15     98.36 o 
   9   6  12       77.28       66.11    231.39 o 
  -4   7  12       25.74       71.40    104.46 o 
  -3   7  12      122.93      140.16     88.59 o 
  -2   7  12       99.18      179.83    113.71 o 
  -1   7  12      138.06      192.92    110.73 o 
   0   7  12      155.60      181.13     90.27 o 
   1   7  12     1054.11     1078.84    201.04 o 
   2   7  12     1212.38     1528.87    248.69 o 
   3   7  12     1062.63     1366.84    240.81 o 
   4   7  12      661.03      996.32    205.63 o 
   5   7  12     1024.99     1170.84    218.74 o 
   6   7  12      319.42      446.23    238.00 o 
   7   7  12       59.44       19.26     89.76 o 
   8   7  12       48.39      100.03    100.45 o 
  -3   8  12        3.37        6.61     99.17 o 
  -2   8  12      122.37      157.35     93.88 o 
  -1   8  12      289.45      506.42    162.64 o 
   0   8  12     1043.68     1174.31    236.84 o 
   1   8  12     2236.53     2375.78    293.89 o 
   2   8  12     1558.50     1774.49    270.19 o 
   3   8  12     1207.78     1329.41    236.02 o 
   4   8  12        3.83      -89.90     92.22 o 
   5   8  12       30.61      105.41     99.87 o 
   6   8  12       12.70       33.12     99.39 o 
   7   8  12       40.85       97.18    120.99 o 
   8   8  12       44.43       78.01    179.83 o 
  -2   9  12      853.77     1065.73    265.77 o 
  -1   9  12     1472.72     1413.48    282.96 o 
   0   9  12      834.42      977.14    241.97 o 
   1   9  12     1007.17     1463.05    260.88 o 
   2   9  12       34.15       22.23     85.90 o 
   3   9  12       14.09      -23.15     85.45 o 
   4   9  12      107.52      165.03    116.18 o 
   5   9  12      191.00      402.78    144.05 o 
   6   9  12       14.94       73.94    112.03 o 
   7   9  12        0.29       25.31    108.42 o 
  -1  10  12      586.57      532.86    177.18 o 
   0  10  12        9.72        1.32     75.37 o 
   1  10  12        3.79       51.57    101.81 o 
   2  10  12       60.71      101.65    101.53 o 
   3  10  12      391.92      416.69    137.21 o 
   4  10  12       88.93       -3.82     98.51 o 
   5  10  12        3.89      123.46    109.91 o 
   6  10  12      432.65      753.24    241.31 o 
   7  10  12      426.11      712.69    400.64 o 
   0  11  12      145.04      235.36    166.60 o 
   1  11  12      331.85      284.28    159.99 o 
   2  11  12        6.74       70.08    115.04 o 
   3  11  12        2.25       75.31     95.91 o 
   4  11  12      259.45      320.48    134.87 o 
   5  11  12      340.21      370.72    145.92 o 
   6  11  12      725.73      933.63    223.10 o 
  -2  -7  13      639.94      478.65    249.90 o 
  -1  -7  13      200.90      355.68    231.39 o 
   1  -7  13        7.16      -21.16    153.38 o 
   2  -7  13        1.16      207.59    215.53 o 
   3  -7  13       19.99      -21.16    116.36 o 
  -3  -6  13      112.04       87.27    150.74 o 
  -2  -6  13      207.24      297.50    235.36 o 
  -1  -6  13       94.53       15.87    166.60 o 
   0  -6  13       13.67      109.75    130.90 o 
   1  -6  13       36.39      157.35    146.77 o 
   2  -6  13       18.59      220.81    197.01 o 
   3  -6  13       79.21      202.30    226.10 o 
   4  -6  13      150.21      296.18    154.70 o 
  -4  -5  13      125.22      278.99    214.20 o 
  -3  -5  13        8.44       54.21    144.12 o 
  -2  -5  13       18.97       51.57    148.09 o 
  -1  -5  13        1.12      -99.17    170.57 o 
   0  -5  13       24.75      -26.22     92.46 o 
   1  -5  13       65.92      -21.83    140.19 o 
   2  -5  13      162.01      316.63    140.82 o 
   3  -5  13      560.09      805.25    316.02 o 
   4  -5  13      540.65      929.54    286.93 o 
   5  -5  13      488.22      407.25    202.30 o 
  -4  -4  13       27.25     -115.04    115.04 o 
  -3  -4  13       11.80      108.42    189.08 o 
  -2  -4  13       95.80      -13.22    146.77 o 
  -1  -4  13       76.03      278.99    238.00 o 
   0  -4  13      424.16      350.24    123.79 o 
   1  -4  13      585.74      661.33    216.85 o 
   2  -4  13      706.99      693.32    209.58 o 
   3  -4  13      553.35      710.15    311.39 o 
   4  -4  13      432.96      621.45    272.38 o 
   5  -4  13       97.50       40.99    142.80 o 
   6  -4  13       61.55      214.20    191.73 o 
  -5  -3  13       24.51        7.93    308.08 o 
  -4  -3  13       70.10       -5.29    175.86 o 
  -3  -3  13      133.11       59.50    166.60 o 
  -2  -3  13      609.57      645.25    321.31 o 
  -1  -3  13     1085.02     1071.02    427.08 o 
   0  -3  13     1202.90     1386.74    213.78 o 
   1  -3  13     1142.19     1511.69    270.60 o 
   2  -3  13      712.39      685.19    185.28 o 
   3  -3  13       36.63       94.72     99.41 o 
   4  -3  13        7.19       49.66    104.22 o 
   5  -3  13        4.68       18.51    186.44 o 
   6  -3  13        0.27      -93.88    150.74 o 
  -5  -2  13      122.30      173.21    215.53 o 
  -4  -2  13      369.27      671.70    350.39 o 
  -3  -2  13      515.64      699.47    338.49 o 
  -2  -2  13     1174.32     1040.61    360.97 o 
  -1  -2  13     1541.34     1729.76    477.33 o 
   0  -2  13      927.07     1184.54    207.43 o 
   1  -2  13      124.07      282.24    110.05 o 
   2  -2  13      198.55      230.55    128.94 o 
   3  -2  13        2.59      -74.05     93.70 o 
   4  -2  13        3.42       17.40    100.51 o 
   5  -2  13       13.08        2.81     99.71 o 
   6  -2  13        2.29       59.50    169.25 o 
   7  -2  13      143.09      173.21    219.49 o 
  -5  -1  13      756.22      621.45    367.58 o 
  -4  -1  13     1278.83     1840.56    561.95 o 
  -3  -1  13      546.09      740.46    322.63 o 
  -2  -1  13      498.04       83.30    232.71 o 
  -1  -1  13      102.59       63.71     80.02 o 
   0  -1  13      174.09      138.74    115.04 o 
   1  -1  13      434.61     1217.57    541.46 o 
   2  -1  13      220.04      182.57    108.59 o 
   3  -1  13       92.04       81.56    105.26 o 
   4  -1  13        0.06       30.21     93.17 o 
   5  -1  13      343.23      436.32    146.14 o 
   6  -1  13      370.30      152.66    118.26 o 
   7  -1  13      656.79      450.89    215.53 o 
  -5   0  13      743.16     1004.91    435.02 o 
  -4   0  13      746.28      899.13    388.74 o 
  -3   0  13       49.22      124.29    231.39 o 
  -2   0  13      107.52      162.19     77.10 o 
  -1   0  13      128.78       22.39     75.39 o 
   0   0  13       68.43       59.79     68.38 o 
   1   0  13      165.43      222.75    115.06 o 
   2   0  13      126.63       84.61     91.65 o 
   3   0  13      216.24      218.33    106.92 o 
   4   0  13     1078.08      902.04    203.97 o 
   5   0  13     1320.36     1249.02    229.44 o 
   6   0  13      654.54      698.12    184.66 o 
   7   0  13      622.58      381.04    135.51 o 
   8   0  13      102.73       22.48    116.36 o 
  -5   1  13      132.37       91.23    260.48 o 
  -4   1  13        0.57      -46.28    181.15 o 
  -3   1  13      235.06      277.67    293.54 o 
  -2   1  13      362.88      279.45     99.85 o 
  -1   1  13       31.90        2.91     66.09 o 
   0   1  13      175.99      183.92     88.91 o 
   1   1  13     2873.24     3101.48    330.13 o 
   2   1  13     1562.35     1127.02    204.23 o 
   3   1  13     1752.06     1479.83    242.80 o 
   4   1  13      895.89      865.51    183.83 o 
   5   1  13      905.04      860.91    198.37 o 
   6   1  13      290.57      301.81    137.82 o 
   7   1  13       13.88       -9.34     83.49 o 
   8   1  13       18.16       26.36     71.48 o 
  -5   2  13       30.67       -6.61    261.80 o 
  -4   2  13       42.04      113.71    212.88 o 
  -3   2  13        0.64      126.94    167.92 o 
  -2   2  13        1.29       45.67     75.57 o 
  -1   2  13      857.20     1052.29    218.17 o 
   0   2  13      916.81      893.80    175.86 o 
   1   2  13     3205.27     3136.84    325.07 o 
   2   2  13     1269.95     1745.33    282.96 o 
   3   2  13      550.56      534.42    153.96 o 
   4   2  13      283.13      218.89    185.11 o 
   5   2  13        0.38       28.67     86.44 o 
   6   2  13        5.10       18.26     85.28 o 
   7   2  13       95.07       75.39     83.43 o 
   8   2  13        3.24      -56.86     75.69 o 
  -4   3  13        0.89      -84.62    165.28 o 
  -3   3  13      741.53      864.50    172.19 o 
  -2   3  13      836.01      792.79    168.78 o 
  -1   3  13     1958.96     2269.86    285.68 o 
   0   3  13     2950.98     3133.23    325.07 o 
   1   3  13     1196.86     1215.79    220.34 o 
   2   3  13      391.32      254.94    121.44 o 
   3   3  13       45.73       96.87     96.03 o 
   4   3  13       14.74       -0.57     80.15 o 
   5   3  13      334.32      484.46    169.25 o 
   6   3  13       96.56       13.42     81.28 o 
   7   3  13        2.49       70.51     89.47 o 
   8   3  13      235.99      135.52    133.55 o 
  -4   4  13      544.44      312.05    239.33 o 
  -3   4  13     1441.46     1945.78    286.08 o 
  -2   4  13     1707.25     1538.78    227.62 o 
  -1   4  13      701.67      709.98    158.58 o 
   0   4  13      403.45      332.89    125.37 o 
   1   4  13      179.35      153.37    113.36 o 
   2   4  13        6.25       44.24     75.87 o 
   3   4  13      896.22      856.99    222.14 o 
   4   4  13        1.23       11.07     84.27 o 
   5   4  13       10.00       65.02    112.46 o 
   6   4  13       86.60      127.12     99.65 o 
   7   4  13      249.16      286.69    127.74 o 
   8   4  13      597.14      648.43    278.99 o 
  -4   5  13     1437.29     1741.40    276.35 o 
  -3   5  13      477.10      496.01    147.09 o 
  -2   5  13      335.46      424.37    163.30 o 
  -1   5  13        8.09       14.62     82.59 o 
   0   5  13      104.95       64.79     77.95 o 
   1   5  13      485.26      462.13    163.45 o 
   2   5  13        3.34        1.23     96.07 o 
   3   5  13      123.65      157.98    134.38 o 
   4   5  13       89.17      204.24    204.29 o 
   5   5  13     1412.26     1325.40    248.71 o 
   6   5  13     1028.56      959.44    216.95 o 
   7   5  13      594.25      686.22    172.82 o 
   8   5  13      365.61      439.22    155.59 o 
  -3   6  13        6.41       72.72    105.78 o 
  -2   6  13       93.76      136.37    100.99 o 
  -1   6  13      441.83      529.47    138.91 o 
   0   6  13       81.70      249.23    118.54 o 
   1   6  13        0.99       49.58     83.68 o 
   2   6  13      493.64      652.69    169.75 o 
   3   6  13     1165.55     1349.52    270.68 o 
   4   6  13      394.33      531.02    156.56 o 
   5   6  13     1512.25     1703.17    258.23 o 
   6   6  13     1091.25     1067.59    204.48 o 
   7   6  13      261.48      263.01    112.60 o 
   8   6  13        5.06       47.44     86.84 o 
  -3   7  13       48.87      104.46    104.46 o 
  -2   7  13       25.25       30.41     85.95 o 
  -1   7  13        6.25       97.68    113.05 o 
   0   7  13      176.42      201.95    102.94 o 
   1   7  13      979.25     1163.28    214.30 o 
   2   7  13     1893.09     1888.43    277.24 o 
   3   7  13     2627.25     3060.61    545.43 o 
   4   7  13      980.41      940.43    212.21 o 
   5   7  13      479.38      681.90    183.01 o 
   6   7  13       33.74       68.49     94.56 o 
   7   7  13        4.39       53.82     76.03 o 
   8   7  13      149.97      226.19    191.73 o 
  -2   8  13      140.68      116.36    103.14 o 
  -1   8  13      585.09      425.76    150.74 o 
   0   8  13     1041.85     1351.25    521.63 o 
   1   8  13     1974.03     2014.81    267.34 o 
   2   8  13     1187.19     1493.97    257.18 o 
   3   8  13      758.34      709.90    184.89 o 
   4   8  13        4.32      -15.12     78.98 o 
   5   8  13       92.09      104.33     92.00 o 
   6   8  13       66.28       74.25    115.82 o 
   7   8  13      106.04      151.03    121.51 o 
  -1   9  13      928.57     1212.50    298.83 o 
   0   9  13      526.74      431.05    153.38 o 
   1   9  13      592.33      789.58    193.72 o 
   2   9  13       83.78       82.25     97.67 o 
   3   9  13       14.10       -1.23     84.48 o 
   4   9  13      268.68      264.32    209.58 o 
   5   9  13      402.15      350.59    144.36 o 
   6   9  13        6.75       23.94     99.38 o 
   7   9  13      126.92      166.88    134.40 o 
   0  10  13       48.49      -33.06     88.59 o 
   1  10  13       11.84       15.87     92.56 o 
   2  10  13       71.53      128.36    109.91 o 
   3  10  13       68.11      175.77    125.93 o 
   4  10  13        8.85       -0.67    112.00 o 
   5  10  13        9.42       52.96    104.10 o 
   6  10  13      166.82      201.67    264.45 o 
   2  11  13        1.40       33.06     99.17 o 
   3  11  13        9.89      110.60    122.36 o 
   4  11  13      249.94      291.66    141.99 o 
  -1  -6  14        2.35       -6.61    167.92 o 
   0  -6  14        7.95     -130.90    130.90 o 
   1  -6  14        6.28       92.56    149.41 o 
   2  -6  14       42.82      126.94    174.54 o 
  -2  -5  14      174.75      359.65    215.53 o 
  -1  -5  14       19.01        6.61    138.84 o 
   0  -5  14        1.68      -48.92    182.47 o 
   1  -5  14      136.62      116.09    120.34 o 
   2  -5  14      534.69      850.20    265.77 o 
   3  -5  14      407.59      610.88    273.70 o 
   4  -5  14      386.22      301.47    267.09 o 
  -3  -4  14        1.69      170.57    191.73 o 
  -2  -4  14        0.86       84.62    138.84 o 
  -1  -4  14      205.79      338.49    222.14 o 
   0  -4  14      730.61      828.20    179.76 o 
   1  -4  14      795.55      795.18    192.43 o 
   2  -4  14     1063.69      736.41    193.97 o 
   3  -4  14      600.11      551.38    230.07 o 
   4  -4  14      225.35      427.08    235.36 o 
   5  -4  14        5.87      835.66    423.12 o 
  -3  -3  14      232.68      177.18    199.66 o 
  -2  -3  14      641.36      719.30    349.07 o 
  -1  -3  14      927.71      831.69    318.66 o 
   0  -3  14     1207.22     1504.60    325.93 o 
   1  -3  14      681.35      794.24    184.59 o 
   2  -3  14      602.17      546.49    174.58 o 
   3  -3  14      366.57      501.78    167.10 o 
   4  -3  14       12.86       10.58    111.07 o 
   5  -3  14       48.96       26.44    142.80 o 
   6  -3  14       26.50     -117.68    117.68 o 
  -4  -2  14      645.79      851.52    450.89 o 
  -3  -2  14     1311.09     1109.36    413.86 o 
  -2  -2  14      973.49      903.09    382.13 o 
  -1  -2  14      522.84      170.57    227.43 o 
   0  -2  14      675.38      677.90    154.90 o 
   1  -2  14        0.66       31.96     84.75 o 
   2  -2  14       69.72       12.28     84.14 o 
   3  -2  14      120.29       26.91     99.21 o 
   4  -2  14        1.07       60.82    104.80 o 
   5  -2  14        2.25      206.56    140.10 o 
   6  -2  14        1.47      -48.92    163.96 o 
  -4  -1  14     1353.96     1967.50    581.79 o 
  -2  -1  14      492.91      495.84    245.94 o 
  -1  -1  14        3.18       11.73     78.24 o 
   0  -1  14        9.97      -14.23     98.70 o 
   1  -1  14       15.15        9.97     96.61 o 
   2  -1  14      165.93      115.52    106.32 o 
   3  -1  14       69.07       87.81     96.05 o 
   4  -1  14       52.61      121.39    111.67 o 
   5  -1  14      250.89      346.81    157.35 o 
   6  -1  14      654.80     1466.48    289.57 o 
   7  -1  14      578.18      404.61    235.36 o 
  -4   0  14      643.18      880.61    378.16 o 
  -3   0  14       71.74      -55.53    214.20 o 
  -2   0  14       11.72       76.69    238.00 o 
  -1   0  14      654.00     1837.53    949.37 o 
   0   0  14      404.04      295.87    141.48 o 
   1   0  14        8.44      -27.25     76.80 o 
   2   0  14      576.48      666.79    184.42 o 
   3   0  14      648.08      280.32    222.80 o 
   4   0  14     1010.58      907.92    188.98 o 
   5   0  14     1275.40      762.46    198.34 o 
   6   0  14      695.69      434.27    166.23 o 
   7   0  14      364.70      282.10    142.00 o 
  -4   1  14        6.31      -44.96    243.29 o 
  -3   1  14       55.64       31.73    177.18 o 
  -2   1  14       57.94      170.19     87.06 o 
  -1   1  14      101.82      105.04     94.95 o 
   0   1  14        0.91       52.70     80.34 o 
   1   1  14      278.63      330.56    124.18 o 
   2   1  14      963.93      938.61    320.64 o 
   3   1  14     2499.92     2906.40    363.58 o 
   4   1  14      976.10      646.35    548.73 o 
   5   1  14      575.64      529.85    145.08 o 
   6   1  14      105.10      103.30    104.50 o 
   7   1  14       37.79      118.32    120.42 o 
  -4   2  14       95.13       80.66    228.75 o 
  -3   2  14        7.07       66.11    257.84 o 
  -2   2  14       31.00       46.14     76.78 o 
  -1   2  14      389.77      402.16    126.30 o 
   0   2  14      861.24     1016.42    198.98 o 
   1   2  14     2393.28     2346.03    350.39 o 
   2   2  14     1613.98     1524.02    237.52 o 
   3   2  14      902.21      675.11    171.89 o 
   4   2  14      256.49      294.39    120.74 o 
   5   2  14        6.18      -12.99     84.80 o 
   6   2  14      123.21      225.78    118.34 o 
   7   2  14       16.03      540.56    617.49 o 
  -4   3  14       34.44      103.14    240.65 o 
  -3   3  14      408.78      378.16    245.94 o 
  -2   3  14      883.43      736.29    150.49 o 
  -1   3  14     1729.74     1863.78    253.73 o 
   0   3  14     1060.17     1400.58    234.43 o 
   1   3  14     1777.56     1350.32    222.47 o 
   2   3  14      275.53      372.12    122.19 o 
   3   3  14       24.39       53.09     82.06 o 
   4   3  14       10.19       67.28    101.59 o 
   5   3  14       18.82      224.08    129.58 o 
   6   3  14       16.43      135.57    101.51 o 
   7   3  14        0.07       25.06     83.87 o 
  -3   4  14     1628.74     1699.54    296.84 o 
  -2   4  14     1081.76      987.35    174.87 o 
  -1   4  14      800.32      808.39    166.50 o 
   0   4  14       66.36      114.95     95.31 o 
   1   4  14        1.19       54.85     97.08 o 
   2   4  14       59.41       79.85     72.67 o 
   3   4  14      558.97      473.69    144.65 o 
   4   4  14       96.52      166.71    113.43 o 
   5   4  14       78.51      235.58    143.46 o 
   6   4  14      638.46      665.19    182.23 o 
   7   4  14      308.34      349.40    133.28 o 
  -3   5  14      530.10      613.54    146.19 o 
  -2   5  14      269.51      267.97    107.94 o 
  -1   5  14        2.78      -12.97     81.20 o 
   0   5  14      137.02      154.58    107.12 o 
   1   5  14      458.26      374.57    137.36 o 
   2   5  14        0.67       87.10    110.30 o 
   3   5  14        3.06      -65.37     67.82 o 
   4   5  14      160.87      187.24    128.52 o 
   5   5  14      835.37      716.83    173.38 o 
   6   5  14     1352.69     1252.19    255.85 o 
   7   5  14      569.72      933.41    322.63 o 
  -2   6  14        4.39        5.73     74.11 o 
  -1   6  14       97.07       93.87     78.34 o 
   0   6  14       38.90      -41.16     75.68 o 
   1   6  14       41.66        0.73     76.03 o 
   2   6  14      460.75      422.66    152.05 o 
   3   6  14     1121.43     1523.07    358.33 o 
   4   6  14     1581.14     1311.21    240.73 o 
   5   6  14     1286.23     1403.30    266.23 o 
   6   6  14     1030.90      971.15    207.59 o 
   7   6  14      158.48      155.34    216.19 o 
  -2   7  14        2.95       52.89     91.23 o 
  -1   7  14        2.09       44.88     93.61 o 
   0   7  14      200.07      224.56    139.50 o 
   1   7  14      636.79      780.11    177.74 o 
   2   7  14     1311.65     1362.32    232.26 o 
   3   7  14     1680.27     1946.32    307.15 o 
   4   7  14      582.45      843.27    211.07 o 
   5   7  14      259.78      241.82    139.50 o 
   6   7  14       33.07       92.73    110.05 o 
   7   7  14       11.18       -5.93     88.44 o 
  -1   8  14      553.36      589.72    181.15 o 
   0   8  14      662.53      820.94    188.26 o 
   1   8  14      944.43      940.91    182.40 o 
   2   8  14      499.10      666.03    197.27 o 
   3   8  14      529.61      500.86    222.14 o 
   4   8  14        3.54        7.64     97.49 o 
   5   8  14      153.33      145.32    133.54 o 
   6   8  14      125.00      122.80    123.90 o 
   0   9  14      431.20      498.49    170.57 o 
   1   9  14      149.86      112.77    106.28 o 
   2   9  14        0.62      146.42    133.47 o 
   3   9  14       19.78       20.18     98.97 o 
   4   9  14       57.33      105.11    117.91 o 
   5   9  14       85.97      213.62    118.59 o 
   2  10  14       86.04      133.01    147.00 o 
   3  10  14       54.22      117.75    117.72 o 
   4  10  14       15.33      135.27    115.92 o 
   1  -5  15       52.70      212.91    144.59 o 
  -1  -4  15      187.52       62.15    159.99 o 
   0  -4  15      538.67      437.66    227.43 o 
   1  -4  15      406.03      540.82    157.44 o 
   2  -4  15      412.91      202.69    145.90 o 
   3  -4  15     1030.61      876.65    297.50 o 
  -2  -3  15      377.24      510.39    302.79 o 
  -1  -3  15      603.52      866.07    358.33 o 
   0  -3  15      739.18     1218.31    227.39 o 
   1  -3  15      547.77      613.84    164.64 o 
   2  -3  15       26.15       70.18    101.86 o 
   3  -3  15        2.75       48.64    105.91 o 
   4  -3  15       57.86      169.25    178.50 o 
  -2  -2  15     1209.02     1076.31    376.84 o 
  -1  -2  15      487.59      520.96    286.93 o 
   0  -2  15      236.90      425.06    249.90 o 
   1  -2  15      146.75      182.26    139.91 o 
   2  -2  15        7.64      131.21    191.06 o 
   3  -2  15      129.99       54.28    113.71 o 
   4  -2  15       24.09      -51.97     89.94 o 
   5  -2  15       25.25       27.77    115.04 o 
  -3  -1  15      549.18      518.32    374.19 o 
  -2  -1  15      619.59      602.94    261.80 o 
  -1  -1  15       68.23      -59.50    148.09 o 
   0  -1  15       23.61      115.33     90.99 o 
   1  -1  15      162.36      213.44    100.45 o 
   2  -1  15        1.57      -57.18     98.28 o 
   3  -1  15      192.37      179.84    114.23 o 
   4  -1  15      333.48      317.65    143.34 o 
   5  -1  15      271.76      172.83    293.54 o 
   6  -1  15      432.61      191.73    193.05 o 
  -3   0  15       83.47       54.21    278.99 o 
  -2   0  15      101.44       78.01    235.36 o 
  -1   0  15       12.45       70.96     89.88 o 
   0   0  15       29.72       85.69     89.91 o 
   1   0  15       14.42       13.06    100.67 o 
   2   0  15       17.00      -16.68     98.94 o 
   3   0  15      481.34      422.32    148.23 o 
   4   0  15      862.84      975.15    428.41 o 
   5   0  15      681.70      567.77    152.58 o 
   6   0  15      131.70      119.38    136.14 o 
  -3   1  15       50.48      124.29    255.19 o 
  -2   1  15        4.46      149.41    194.37 o 
  -1   1  15      150.01      212.67     90.67 o 
   0   1  15       23.61       11.32     85.03 o 
   1   1  15      752.76      897.05    186.79 o 
   2   1  15      697.57      803.29    194.21 o 
   3   1  15      669.18      503.50    150.84 o 
   4   1  15      874.45     1045.37    225.52 o 
   5   1  15      281.11      333.04    132.34 o 
   6   1  15        3.43       85.62     91.46 o 
  -3   2  15        0.12      -84.62    182.47 o 
  -2   2  15      107.09      154.79    232.05 o 
  -1   2  15      939.04     1059.47    368.91 o 
   0   2  15      887.78      905.82    186.60 o 
   1   2  15     1034.77      884.51    289.57 o 
   2   2  15     1302.61     1445.95    238.25 o 
   3   2  15      352.18      351.61    139.79 o 
   4   2  15       18.75       66.07     87.55 o 
   5   2  15       24.74      118.68    132.77 o 
   6   2  15        1.86       95.43    118.39 o 
  -2   3  15      790.98      784.45    179.19 o 
  -1   3  15     1182.32     1429.29    231.92 o 
   0   3  15     1251.45     1529.44    250.28 o 
   1   3  15      170.03      264.90    123.15 o 
   2   3  15       40.25      -72.32     90.58 o 
   3   3  15       58.92      117.01     99.83 o 
   4   3  15      244.06      229.14    123.04 o 
   5   3  15       74.41      256.42    139.75 o 
   6   3  15       58.40       61.41     99.86 o 
   7   3  15      104.62      100.09    135.87 o 
  -2   4  15      986.97      924.90    186.89 o 
  -1   4  15      177.43      282.00    118.25 o 
   0   4  15      103.41      205.39    110.89 o 
   1   4  15       54.39       51.64     92.91 o 
   2   4  15       69.65      -11.92    187.10 o 
   3   4  15      118.04      144.09    101.87 o 
   4   4  15       10.78      -38.26     97.94 o 
   5   4  15       17.36       43.85     89.88 o 
   6   4  15      273.80      317.73    129.32 o 
   7   4  15      768.82      518.28    255.19 o 
  -2   5  15       60.74      526.68    284.28 o 
  -1   5  15        0.37        5.89     75.87 o 
   0   5  15       49.06        8.07     80.94 o 
   1   5  15       26.11        6.28     85.32 o 
   2   5  15        0.70      -20.39     82.07 o 
   3   5  15      126.74      165.82     95.37 o 
   4   5  15      250.91      189.31    130.67 o 
   5   5  15      953.75      852.28    195.59 o 
   6   5  15      994.59      795.38    208.78 o 
  -1   6  15       17.36       81.13     88.21 o 
   0   6  15        5.60       85.07     97.10 o 
   1   6  15      198.44      278.36    124.11 o 
   2   6  15      426.59      469.46    147.63 o 
   3   6  15     1177.91     1552.28    276.35 o 
   4   6  15      565.68      687.02    196.11 o 
   5   6  15      542.27      714.13    211.24 o 
   6   6  15      479.89      518.80    177.23 o 
   0   7  15      420.05      411.64    206.93 o 
   1   7  15      719.41      653.52    170.91 o 
   2   7  15      854.53      737.51    175.60 o 
   3   7  15      907.95     1170.45    250.67 o 
   4   7  15      239.14      187.02    155.58 o 
   5   7  15        0.12       78.32    110.02 o 
   6   7  15        0.16       22.14    127.39 o 
   1   8  15      813.25     1002.81    199.95 o 
   2   8  15      262.42      520.57    149.99 o 
   3   8  15       23.15       87.00    137.51 o 
   4   8  15       14.60      -89.60     90.57 o 
   5   8  15      155.41      217.08    201.64 o 
   1  -3  16      158.24      225.27    148.09 o 
   0  -2  16       53.03      184.22    110.04 o 
   1  -2  16        0.99      -58.30     98.78 o 
   2  -2  16       90.05       27.38    116.11 o 
   3  -2  16       15.61      -53.30     85.50 o 
  -1  -1  16       18.38     1049.86    528.90 o 
   0  -1  16       30.29       86.94     98.76 o 
   1  -1  16       21.32       91.90    120.59 o 
   2  -1  16       24.63       47.85     96.12 o 
   3  -1  16        1.41      -19.75     98.11 o 
   4  -1  16      607.74      588.08    263.13 o 
  -1   0  16        1.06       88.59    166.60 o 
   0   0  16        4.33       41.71    103.20 o 
   1   0  16      104.81      115.25    103.46 o 
   2   0  16      392.43      310.35    130.11 o 
   3   0  16      368.33      493.28    163.97 o 
   4   0  16      755.49      790.70    267.75 o 
   5   0  16      680.98      604.75    170.19 o 
  -1   1  16       62.16       77.88     91.30 o 
   0   1  16      700.37      627.81    159.64 o 
   1   1  16      745.32     1070.89    203.42 o 
   2   1  16     1236.03     1342.25    260.48 o 
   3   1  16      702.70      449.44    147.00 o 
   4   1  16      532.75      843.03    217.81 o 
   5   1  16      418.82      520.30    168.11 o 
  -1   2  16      828.41     1081.60    216.66 o 
   0   2  16     1125.28     1423.61    263.82 o 
   1   2  16      897.08     1341.02    247.63 o 
   2   2  16      584.72      761.21    185.92 o 
   3   2  16      119.30       98.33    115.04 o 
   4   2  16       19.87      113.13     97.20 o 
   5   2  16        1.40       58.36    108.94 o 
  -1   3  16     1083.98     1135.82    218.64 o 
   0   3  16      435.15      314.94    135.38 o 
   1   3  16       62.96      242.29    412.54 o 
   2   3  16        0.19       51.19     90.98 o 
   3   3  16        2.79       86.91    100.18 o 
   4   3  16      126.20       97.09     88.44 o 
   5   3  16        5.45      -13.04    113.95 o 
  -1   4  16       63.33      172.18    107.04 o 
   0   4  16        0.29       75.81     84.88 o 
   1   4  16        7.12       99.31    101.86 o 
   2   4  16       92.81       44.40     88.71 o 
   3   4  16       41.30      103.16    126.58 o 
   4   4  16       20.71       81.92     75.93 o 
   5   4  16      120.93       13.70    114.27 o 
   0   5  16      102.46      103.14     89.91 o 
   1   5  16        7.88       20.29     99.72 o 
   2   5  16       36.07       75.78     95.61 o 
   3   5  16      420.66      496.36    176.05 o 
   4   5  16      612.20      819.56    246.14 o 
   5   5  16      321.30      215.03    304.78 o 
   1   6  16      231.05      346.43    142.80 o 
   2   6  16      637.00      728.29    206.92 o 
   3   6  16      680.98      694.71    187.37 o 
   4   6  16      998.69      814.64    399.98 o 
   2   7  16      867.67      890.88    205.82 o 
   3   7  16      453.44      357.05    184.01 o 
   2   1  17      625.18      956.56    202.89 o 
   2   2  17      223.31      341.70    275.03 o 
   3   2  17        9.97       88.85    107.12 o 
   2   3  17        0.43        8.49     86.99 o 
   3   3  17        6.98      167.37    102.17 o 
                                                 
